# Supplementary material for: The Hsp90-Dependent Proteome Is Conserved and Enriched for Hub Proteins with High Levels of Protein–Protein Connectivity
Source: Genome Biol Evol. 2014 Oct 13;6(10):2851–65. doi: 10.1093/gbe/evu226 (PMC4224352; doi:10.1093/gbe/evu226)
Supplement: Supplementary Data [file supp_evu226_TableS2.xlsx]

## Sheet: Sheet1
SILAC detected		Up		Down
Systematic Name	Standard Name	Systematic Name	Standard Name	Systematic Name	Standard Name			ORFs that change protein abundance but not mRNA levels in low-Hsp90 cells are shown in bold. Novel transcription factors identified by the present study are labeled in blue and novel kinases are labeled in red.
Q0045	COX1	Q0045	COX1	YAL020C	ATS1
Q0050	AI1	Q0250	COX2	YAL021C	CCR4
Q0140	VAR1	YAL005C	SSA1	YAL025C	MAK16
Q0250	COX2	YAL054C	ACS1	YAL032C	PRP45
R0020C	REP1	YAL062W	GDH3	YAL033W	POP5
R0030W	RAF1	YAR035W	YAT1	YAL043C	PTA1
R0040C	REP2	YBL009W	ALK2	YAL051W	OAF1
YAL001C	TFC3	YBL015W	ACH1	YAL056W	GPB2
YAL002W	VPS8	YBL030C	PET9	YAL059W	ECM1
YAL003W	EFB1	YBL045C	COR1	YAR008W	SEN34
YAL005C	SSA1	YBL047C	EDE1	YAR019C	CDC15
YAL007C	ERP2	YBL063W	KIP1	YBL004W	UTP20
YAL009W	SPO7	YBL064C	PRX1	YBL016W	FUS3
YAL010C	MDM10	YBL075C	SSA3	YBL018C	POP8
YAL011W	SWC3	YBL078C	ATG8	YBL019W	APN2
YAL012W	CYS3	YBL091C-A	SCS22	YBL028C
YAL013W	DEP1	YBL099W	ATP1	YBL039C	URA7
YAL014C	SYN8	YBR006W	UGA2	YBL042C	FUI1
YAL015C	NTG1	YBR008C	FLR1	YBL054W	TOD6
YAL016W	TPD3	YBR026C	ETR1	YBL060W	YEL1
YAL017W	PSK1	YBR038W	CHS2	YBL061C	SKT5
YAL019W	FUN30	YBR039W	ATP3	YBL069W	AST1
YAL020C	ATS1	YBR043C	QDR3	YBL081W
YAL021C	CCR4	YBR056W		YBL098W	BNA4
YAL022C	FUN26	YBR072W	HSP26	YBL105C	PKC1
YAL023C	PMT2	YBR085C-A		YBL106C	SRO77
YAL024C	LTE1	YBR092C	PHO3	YBR002C	RER2
YAL025C	MAK16	YBR093C	PHO5	YBR007C	DSF2
YAL026C	DRS2	YBR126C	TPS1	YBR009C	HHF1
YAL029C	MYO4	YBR139W		YBR010W	HHT1
YAL030W	SNC1	YBR169C	SSE2	YBR021W	FUR4
YAL031C	GIP4	YBR208C	DUR1,2	YBR023C	CHS3
YAL032C	PRP45	YBR214W	SDS24	YBR028C	YPK3
YAL033W	POP5	YBR230C	OM14	YBR030W	RKM3
YAL034W-A	MTW1	YBR230W-A		YBR034C	HMT1
YAL035W	FUN12	YBR280C	SAF1	YBR060C	ORC2
YAL036C	RBG1	YCL026C-A	FRM2	YBR061C	TRM7
YAL038W	CDC19	YCL035C	GRX1	YBR065C	ECM2
YAL039C	CYC3	YCR079W	PTC6	YBR068C	BAP2
YAL041W	CDC24	YDL004W	ATP16	YBR070C	ALG14
YAL042W	ERV46	YDL021W	GPM2	YBR073W	RDH54
YAL043C	PTA1	YDL066W	IDP1	YBR085W	AAC3
YAL044C	GCV3	YDL070W	BDF2	YBR114W	RAD16
YAL044W-A		YDL124W		YBR133C	HSL7
YAL046C	AIM1	YDL149W	ATG9	YBR136W	MEC1
YAL047C	SPC72	YDL174C	DLD1	YBR140C	IRA1
YAL048C	GEM1	YDL181W	INH1	YBR142W	MAK5
YAL049C	AIM2	YDL199C		YBR160W	CDC28
YAL051W	OAF1	YDL204W	RTN2	YBR166C	TYR1
YAL053W	FLC2	YDL215C	GDH2	YBR167C	POP7
YAL054C	ACS1	YDL223C	HBT1	YBR172C	SMY2
YAL055W	PEX22	YDL234C	GYP7	YBR187W	GDT1
YAL056W	GPB2	YDR001C	NTH1	YBR225W
YAL058W	CNE1	YDR032C	PST2	YBR238C
YAL059W	ECM1	YDR040C	ENA1	YBR242W
YAL060W	BDH1	YDR058C	TGL2	YBR247C	ENP1
YAL062W	GDH3	YDR146C	SWI5	YBR253W	SRB6
YAR002C-A	ERP1	YDR148C	KGD2	YBR265W	TSC10
YAR002W	NUP60	YDR171W	HSP42	YBR267W	REI1
YAR003W	SWD1	YDR178W	SDH4	YBR271W	EFM2
YAR007C	RFA1	YDR214W	AHA1	YBR275C	RIF1
YAR008W	SEN34	YDR255C	RMD5	YCL047C	POF1
YAR010C		YDR258C	HSP78	YCL058W-A	ADF1
YAR014C	BUD14	YDR282C		YCL064C	CHA1
YAR015W	ADE1	YDR285W	ZIP1	YCR008W	SAT4
YAR018C	KIN3	YDR287W	INM2	YCR037C	PHO87
YAR019C	CDC15	YDR298C	ATP5	YCR047C	BUD23
YAR027W	UIP3	YDR322C-A	TIM11	YCR057C	PWP2
YAR028W		YDR342C	HXT7	YCR072C	RSA4
YAR033W	MST28	YDR358W	GGA1	YDL012C
YAR035W	YAT1	YDR377W	ATP17	YDL042C	SIR2
YAR042W	SWH1	YDR391C		YDL063C	SYO1
YAR071W	PHO11	YDR453C	TSA2	YDL102W	POL3
YBL001C	ECM15	YDR481C	PHO8	YDL108W	KIN28
YBL004W	UTP20	YDR503C	LPP1	YDL159W	STE7
YBL006C	LDB7	YDR513W	GRX2	YDL160C-A	MHF2
YBL007C	SLA1	YDR529C	QCR7	YDL167C	NRP1
YBL008W	HIR1	YEL011W	GLC3	YDL171C	GLT1
YBL009W	ALK2	YEL024W	RIP1	YDL201W	TRM8
YBL010C		YEL060C	PRB1	YDL208W	NHP2
YBL011W	SCT1	YER001W	MNN1	YDL220C	CDC13
YBL013W	FMT1	YER053C	PIC2	YDR019C	GCV1
YBL015W	ACH1	YER081W	SER3	YDR020C	DAS2
YBL016W	FUS3	YER103W	SSA4	YDR034C	LYS14
YBL017C	PEP1	YER141W	COX15	YDR045C	RPC11
YBL018C	POP8	YFL002W-B		YDR046C	BAP3
YBL019W	APN2	YFL014W	HSP12	YDR050C	TPI1
YBL020W	RFT1	YFL016C	MDJ1	YDR072C	IPT1
YBL021C	HAP3	YFL059W	SNZ3	YDR073W	SNF11
YBL022C	PIM1	YFR014C	CMK1	YDR081C	PDC2
YBL023C	MCM2	YFR015C	GSY1	YDR087C	RRP1
YBL024W	NCL1	YFR017C	IGD1	YDR091C	RLI1
YBL026W	LSM2	YFR029W	PTR3	YDR093W	DNF2
YBL027W	RPL19B	YFR045W		YDR101C	ARX1
YBL028C		YFR049W	YMR31	YDR103W	STE5
YBL029C-A		YFR053C	HXK1	YDR104C	SPO71
YBL030C	PET9	YGL021W	ALK1	YDR110W	FOB1
YBL031W	SHE1	YGL037C	PNC1	YDR111C	ALT2
YBL032W	HEK2	YGL038C	OCH1	YDR128W	MTC5
YBL033C	RIB1	YGL059W	PKP2	YDR147W	EKI1
YBL034C	STU1	YGL121C	GPG1	YDR156W	RPA14
YBL035C	POL12	YGL156W	AMS1	YDR198C	RKM2
YBL036C		YGL178W	MPT5	YDR217C	RAD9
YBL037W	APL3	YGL187C	COX4	YDR235W	PRP42
YBL038W	MRPL16	YGL191W	COX13	YDR240C	SNU56
YBL039C	URA7	YGL208W	SIP2	YDR243C	PRP28
YBL040C	ERD2	YGL256W	ADH4	YDR262W
YBL041W	PRE7	YGR008C	STF2	YDR291W	HRQ1
YBL042C	FUI1	YGR019W	UGA1	YDR299W	BFR2
YBL045C	COR1	YGR032W	GSC2	YDR300C	PRO1
YBL046W	PSY4	YGR043C	NQM1	YDR312W	SSF2
YBL047C	EDE1	YGR088W	CTT1	YDR316W	OMS1
YBL050W	SEC17	YGR110W	CLD1	YDR326C	YSP2
YBL051C	PIN4	YGR111W		YDR334W	SWR1
YBL052C	SAS3	YGR112W	SHY1	YDR339C	FCF1
YBL054W	TOD6	YGR127W		YDR361C	BCP1
YBL055C		YGR130C		YDR381W	YRA1
YBL056W	PTC3	YGR161W-A		YDR384C	ATO3
YBL057C	PTH2	YGR174C	CBP4	YDR385W	EFT2
YBL058W	SHP1	YGR194C	XKS1	YDR397C	NCB2
YBL059C-A	CMC2	YGR197C	SNG1	YDR398W	UTP5
YBL060W	YEL1	YGR201C		YDR399W	HPT1
YBL061C	SKT5	YGR209C	TRX2	YDR408C	ADE8
YBL063W	KIP1	YGR244C	LSC2	YDR410C	STE14
YBL064C	PRX1	YGR254W	ENO1	YDR419W	RAD30
YBL066C	SEF1	YGR255C	COQ6	YDR444W
YBL067C	UBP13	YGR279C	SCW4	YDR449C	UTP6
YBL068W	PRS4	YGR287C	IMA1	YDR460W	TFB3
YBL069W	AST1	YHR001W-A	QCR10	YDR464W	SPP41
YBL072C	RPS8A	YHR008C	SOD2	YDR482C	CWC21
YBL075C	SSA3	YHR011W	DIA4	YDR490C	PKH1
YBL076C	ILS1	YHR016C	YSC84	YDR496C	PUF6
YBL078C	ATG8	YHR050W	SMF2	YDR497C	ITR1
YBL079W	NUP170	YHR051W	COX6	YDR499W	LCD1
YBL080C	PET112	YHR053C	CUP1-1	YDR508C	GNP1
YBL081W		YHR055C	CUP1-2	YDR545W	YRF1-1
YBL082C	ALG3	YHR091C	MSR1	YEL020C
YBL085W	BOI1	YHR104W	GRE3	YEL021W	URA3
YBL086C		YHR106W	TRR2	YEL040W	UTR2
YBL087C	RPL23A	YHR138C		YEL046C	GLY1
YBL089W	AVT5	YHR195W	NVJ1	YEL048C	TCA17
YBL090W	MRP21	YHR199C	AIM46	YEL063C	CAN1
YBL091C	MAP2	YHR202W		YER006W	NUG1
YBL091C-A	SCS22	YHR209W	CRG1	YER015W	FAA2
YBL092W	RPL32	YIL017C	VID28	YER025W	GCD11
YBL097W	BRN1	YIL042C	PKP1	YER049W	TPA1
YBL098W	BNA4	YIL066C	RNR3	YER056C	FCY2
YBL099W	ATP1	YIL077C		YER070W	RNR1
YBL101C	ECM21	YIL087C	AIM19	YER075C	PTP3
YBL102W	SFT2	YIL097W	FYV10	YER082C	UTP7
YBL103C	RTG3	YIL111W	COX5B	YER095W	RAD51
YBL104C	SEA4	YIL124W	AYR1	YER126C	NSA2
YBL105C	PKC1	YIL125W	KGD1	YER127W	LCP5
YBL106C	SRO77	YIL135C	VHS2	YER137C
YBL107C	MIX23	YIL136W	OM45	YER144C	UBP5
YBR001C	NTH2	YIL155C	GUT2	YER148W	SPT15
YBR002C	RER2	YIR032C	DAL3	YER153C	PET122
YBR003W	COQ1	YIR037W	HYR1	YER159C	BUR6
YBR004C	GPI18	YIR038C	GTT1	YER170W	ADK2
YBR005W	RCR1	YJL020C	BBC1	YER172C	BRR2
YBR006W	UGA2	YJL034W	KAR2	YER174C	GRX4
YBR007C	DSF2	YJL052W	TDH1	YER176W	ECM32
YBR008C	FLR1	YJL066C	MPM1	YER180C-A	SLO1
YBR009C	HHF1	YJL068C		YFL001W	DEG1
YBR010W	HHT1	YJL096W	MRPL49	YFL002C	SPB4
YBR011C	IPP1	YJL102W	MEF2	YFL009W	CDC4
YBR014C	GRX7	YJL131C	AIM23	YFL026W	STE2
YBR015C	MNN2	YJL133C-A		YFL029C	CAK1
YBR016W		YJL153C	INO1	YFL062W	COS4
YBR017C	KAP104	YJL166W	QCR8	YFR001W	LOC1
YBR021W	FUR4	YJL217W	REE1	YFR005C	SAD1
YBR022W	POA1	YJR008W	MHO1	YFR019W	FAB1
YBR023C	CHS3	YJR073C	OPI3	YGL009C	LEU1
YBR024W	SCO2	YJR077C	MIR1	YGL028C	SCW11
YBR025C	OLA1	YJR078W	BNA2	YGL036W
YBR026C	ETR1	YJR080C	AIM24	YGL039W
YBR028C	YPK3	YJR085C		YGL070C	RPB9
YBR029C	CDS1	YJR092W	BUD4	YGL071W	AFT1
YBR030W	RKM3	YJR096W		YGL077C	HNM1
YBR031W	RPL4A	YJR100C	AIM25	YGL094C	PAN2
YBR034C	HMT1	YJR103W	URA8	YGL117W
YBR035C	PDX3	YJR121W	ATP2	YGL124C	MON1
YBR036C	CSG2	YJR137C	MET5	YGL171W	ROK1
YBR037C	SCO1	YKL016C	ATP7	YGL180W	ATG1
YBR038W	CHS2	YKL038W	RGT1	YGL211W	NCS6
YBR039W	ATP3	YKL062W	MSN4	YGL223C	COG1
YBR041W	FAT1	YKL071W		YGL243W	TAD1
YBR042C	CST26	YKL085W	MDH1	YGL253W	HXK2
YBR043C	QDR3	YKL086W	SRX1	YGR010W	NMA2
YBR044C	TCM62	YKL101W	HSL1	YGR030C	POP6
YBR046C	ZTA1	YKL103C	APE1	YGR040W	KSS1
YBR048W	RPS11B	YKL133C		YGR055W	MUP1
YBR049C	REB1	YKL140W	TGL1	YGR061C	ADE6
YBR052C	RFS1	YKL141W	SDH3	YGR068C	ART5
YBR053C		YKL142W	MRP8	YGR081C	SLX9
YBR055C	PRP6	YKL148C	SDH1	YGR092W	DBF2
YBR056W		YKL150W	MCR1	YGR097W	ASK10
YBR057C	MUM2	YKL151C		YGR123C	PPT1
YBR058C	UBP14	YKL157W	APE2	YGR145W	ENP2
YBR058C-A	TSC3	YKL184W	SPE1	YGR156W	PTI1
YBR059C	AKL1	YKR009C	FOX2	YGR159C	NSR1
YBR060C	ORC2	YKR016W	FCJ1	YGR163W	GTR2
YBR061C	TRM7	YKR039W	GAP1	YGR166W	TRS65
YBR062C		YKR046C	PET10	YGR170W	PSD2
YBR065C	ECM2	YKR049C	FMP46	YGR171C	MSM1
YBR068C	BAP2	YKR070W		YGR177C	ATF2
YBR069C	TAT1	YKR076W	ECM4	YGR179C	OKP1
YBR070C	ALG14	YKR093W	PTR2	YGR186W	TFG1
YBR072W	HSP26	YLL026W	HSP104	YGR191W	HIP1
YBR073W	RDH54	YLL041C	SDH2	YGR202C	PCT1
YBR074W	PFF1	YLL060C	GTT2	YGR203W	YCH1
YBR077C	SLM4	YLR038C	COX12	YGR245C	SDA1
YBR078W	ECM33	YLR080W	EMP46	YGR246C	BRF1
YBR079C	RPG1	YLR131C	ACE2	YGR251W	NOP19
YBR080C	SEC18	YLR178C	TFS1	YGR280C	PXR1
YBR081C	SPT7	YLR190W	MMR1	YGR281W	YOR1
YBR082C	UBC4	YLR201C	COQ9	YHL007C	STE20
YBR084C-A	RPL19A	YLR203C	MSS51	YHL011C	PRS3
YBR084W	MIS1	YLR216C	CPR6	YHL020C	OPI1
YBR085C-A		YLR248W	RCK2	YHR005C	GPA1
YBR085W	AAC3	YLR258W	GSY2	YHR007C	ERG11
YBR086C	IST2	YLR270W	DCS1	YHR030C	SLT2
YBR087W	RFC5	YLR271W		YHR031C	RRM3
YBR088C	POL30	YLR284C	ECI1	YHR062C	RPP1
YBR089C-A	NHP6B	YLR295C	ATP14	YHR066W	SSF1
YBR091C	TIM12	YLR299W	ECM38	YHR072W	ERG7
YBR092C	PHO3	YLR324W	PEX30	YHR072W-A	NOP10
YBR093C	PHO5	YLR345W		YHR077C	NMD2
YBR094W	PBY1	YLR356W	ATG33	YHR081W	LRP1
YBR095C	RXT2	YLR423C	ATG17	YHR084W	STE12
YBR096W		YLR460C		YHR085W	IPI1
YBR097W	VPS15	YML081C-A	ATP18	YHR088W	RPF1
YBR101C	FES1	YML091C	RPM2	YHR094C	HXT1
YBR102C	EXO84	YML100W	TSL1	YHR115C	DMA1
YBR103W	SIF2	YML110C	COQ5	YHR118C	ORC6
YBR104W	YMC2	YML120C	NDI1	YHR119W	SET1
YBR106W	PHO88	YML128C	MSC1	YHR120W	MSH1
YBR108W	AIM3	YML130C	ERO1	YHR128W	FUR1
YBR109C	CMD1	YMR031C	EIS1	YHR136C	SPL2
YBR110W	ALG1	YMR032W	HOF1	YHR144C	DCD1
YBR111C	YSA1	YMR087W		YHR148W	IMP3
YBR111W-A	SUS1	YMR090W		YHR149C	SKG6
YBR112C	CYC8	YMR092C	AIP1	YHR155W	YSP1
YBR114W	RAD16	YMR097C	MTG1	YHR162W	MPC2
YBR115C	LYS2	YMR098C	ATP25	YHR164C	DNA2
YBR117C	TKL2	YMR105C	PGM2	YHR165C	PRP8
YBR118W	TEF2	YMR110C	HFD1	YHR169W	DBP8
YBR119W	MUD1	YMR114C		YHR170W	NMD3
YBR120C	CBP6	YMR152W	YIM1	YHR178W	STB5
YBR121C	GRS1	YMR169C	ALD3	YHR186C	KOG1
YBR122C	MRPL36	YMR170C	ALD2	YHR197W	RIX1
YBR123C	TFC1	YMR174C	PAI3	YHR204W	MNL1
YBR125C	PTC4	YMR196W		YHR208W	BAT1
YBR126C	TPS1	YMR219W	ESC1	YHR216W	IMD2
YBR127C	VMA2	YMR250W	GAD1	YIL002C	INP51
YBR129C	OPY1	YMR261C	TPS3	YIL009W	FAA3
YBR130C	SHE3	YMR271C	URA10	YIL015W	BAR1
YBR133C	HSL7	YMR297W	PRC1	YIL020C	HIS6
YBR135W	CKS1	YMR302C	YME2	YIL035C	CKA1
YBR136W	MEC1	YNL007C	SIS1	YIL047C	SYG1
YBR137W		YNL015W	PBI2	YIL051C	MMF1
YBR139W		YNL040W		YIL053W	GPP1
YBR140C	IRA1	YNL052W	COX5A	YIL061C	SNP1
YBR142W	MAK5	YNL077W	APJ1	YIL079C	AIR1
YBR143C	SUP45	YNL115C		YIL084C	SDS3
YBR145W	ADH5	YNL134C		YIL091C	UTP25
YBR146W	MRPS9	YNL160W	YGP1	YIL114C	POR2
YBR149W	ARA1	YNL200C		YIL117C	PRM5
YBR151W	APD1	YNL214W	PEX17	YIL121W	QDR2
YBR152W	SPP381	YNL239W	LAP3	YIL143C	SSL2
YBR154C	RPB5	YNL274C	GOR1	YIL151C	ESL1
YBR155W	CNS1	YNR001C	CIT1	YIL161W
YBR159W	IFA38	YNR034W-A		YIL162W	SUC2
YBR160W	CDC28	YOL032W	OPI10	YIR010W	DSN1
YBR162C	TOS1	YOL055C	THI20	YIR030C	DCG1
YBR164C	ARL1	YOL071W	EMI5	YJL005W	CYR1
YBR166C	TYR1	YOL073C		YJL033W	HCA4
YBR167C	POP7	YOL077W-A	ATP19	YJL047C	RTT101
YBR169C	SSE2	YOL082W	ATG19	YJL050W	MTR4
YBR170C	NPL4	YOL083W	ATG34	YJL058C	BIT61
YBR171W	SEC66	YOL096C	COQ3	YJL069C	UTP18
YBR172C	SMY2	YOL117W	RRI2	YJL072C	PSF2
YBR173C	UMP1	YOL158C	ENB1	YJL095W	BCK1
YBR176W	ECM31	YOR008C	SLG1	YJL099W	CHS6
YBR177C	EHT1	YOR017W	PET127	YJL100W	LSB6
YBR179C	FZO1	YOR020C	HSP10	YJL109C	UTP10
YBR181C	RPS6B	YOR020W-A		YJL110C	GZF3
YBR185C	MBA1	YOR023C	AHC1	YJL122W	ALB1
YBR187W	GDT1	YOR065W	CYT1	YJL125C	GCD14
YBR189W	RPS9B	YOR120W	GCY1	YJL127C-B
YBR192W	RIM2	YOR130C	ORT1	YJL149W	DAS1
YBR193C	MED8	YOR142W	LSC1	YJL155C	FBP26
YBR195C	MSI1	YOR152C		YJL156C	SSY5
YBR196C	PGI1	YOR173W	DCS2	YJL158C	CIS3
YBR197C		YOR221C	MCT1	YJL159W	HSP150
YBR198C	TAF5	YOR227W	HER1	YJL164C	TPK1
YBR199W	KTR4	YOR289W		YJL165C	HAL5
YBR200W	BEM1	YOR303W	CPA1	YJL170C	ASG7
YBR202W	MCM7	YOR347C	PYK2	YJL198W	PHO90
YBR204C	LDH1	YOR367W	SCP1	YJL210W	PEX2
YBR205W	KTR3	YOR374W	ALD4	YJR006W	POL31
YBR207W	FTH1	YPL006W	NCR1	YJR010C-A	SPC1
YBR208C	DUR1,2	YPL040C	ISM1	YJR033C	RAV1
YBR211C	AME1	YPL078C	ATP4	YJR049C	UTR1
YBR212W	NGR1	YPL087W	YDC1	YJR052W	RAD7
YBR213W	MET8	YPL092W	SSU1	YJR056C
YBR214W	SDS24	YPL104W	MSD1	YJR059W	PTK2
YBR215W	HPC2	YPL106C	SSE1	YJR063W	RPA12
YBR216C	YBP1	YPL109C		YJR066W	TOR1
YBR218C	PYC2	YPL119C	DBP1	YJR070C	LIA1
YBR220C		YPL123C	RNY1	YJR097W	JJJ3
YBR221C	PDB1	YPL134C	ODC1	YJR110W	YMR1
YBR222C	PCS60	YPL154C	PEP4	YJR124C
YBR225W		YPL155C	KIP2	YKL021C	MAK11
YBR227C	MCX1	YPL171C	OYE3	YKL022C	CDC16
YBR229C	ROT2	YPL222W	FMP40	YKL051W	SFK1
YBR230C	OM14	YPL247C		YKL072W	STB6
YBR230W-A		YPL262W	FUM1	YKL078W	DHR2
YBR231C	SWC5	YPL271W	ATP15	YKL096W	CWP1
YBR233W	PBP2	YPR011C		YKL098W	MTC2
YBR233W-A	DAD3	YPR026W	ATH1	YKL099C	UTP11
YBR234C	ARC40	YPR037C	ERV2	YKL116C	PRR1
YBR235W	VHC1	YPR047W	MSF1	YKL120W	OAC1
YBR236C	ABD1	YPR119W	CLB2	YKL125W	RRN3
YBR237W	PRP5	YPR149W	NCE102	YKL139W	CTK1
YBR238C		YPR160W	GPH1	YKL164C	PIR1
YBR242W		YPR184W	GDB1	YKL166C	TPK3
YBR244W	GPX2	YPR191W	QCR2	YKL168C	KKQ8
YBR245C	ISW1			YKL176C	LST4
YBR246W	RRT2			YKL181W	PRS1
YBR247C	ENP1			YKL193C	SDS22
YBR248C	HIS7			YKL209C	STE6
YBR249C	ARO4			YKL216W	URA1
YBR251W	MRPS5			YKR004C	ECM9
YBR252W	DUT1			YKR024C	DBP7
YBR253W	SRB6			YKR027W	BCH2
YBR255C-A				YKR031C	SPO14
YBR255W	MTC4			YKR056W	TRM2
YBR256C	RIB5			YKR060W	UTP30
YBR257W	POP4			YKR063C	LAS1
YBR258C	SHG1			YKR064W	OAF3
YBR260C	RGD1			YKR089C	TGL4
YBR261C	TAE1			YKR092C	SRP40
YBR262C	MIC12			YKR096W	ESL2
YBR263W	SHM1			YKR099W	BAS1
YBR264C	YPT10			YLL003W	SFI1
YBR265W	TSC10			YLL007C
YBR267W	REI1			YLL008W	DRS1
YBR268W	MRPL37			YLL011W	SOF1
YBR269C	SDH8			YLL034C	RIX7
YBR271W	EFM2			YLL035W	GRC3
YBR272C	HSM3			YLL058W
YBR273C	UBX7			YLL061W	MMP1
YBR275C	RIF1			YLR009W	RLP24
YBR279W	PAF1			YLR022C	SDO1
YBR280C	SAF1			YLR032W	RAD5
YBR281C	DUG2			YLR039C	RIC1
YBR282W	MRPL27			YLR051C	FCF2
YBR283C	SSH1			YLR056W	ERG3
YBR286W	APE3			YLR058C	SHM2
YBR287W				YLR063W	BMT6
YBR288C	APM3			YLR074C	BUD20
YBR289W	SNF5			YLR090W	XDJ1
YBR291C	CTP1			YLR096W	KIN2
YCL001W	RER1			YLR103C	CDC45
YCL005W-A	VMA9			YLR106C	MDN1
YCL008C	STP22			YLR110C	CCW12
YCL009C	ILV6			YLR113W	HOG1
YCL010C	SGF29			YLR115W	CFT2
YCL011C	GBP2			YLR129W	DIP2
YCL012C				YLR146C	SPE4
YCL014W	BUD3			YLR175W	CBF5
YCL016C	DCC1			YLR179C
YCL017C	NFS1			YLR180W	SAM1
YCL024W	KCC4			YLR189C	ATG26
YCL025C	AGP1			YLR193C	UPS1
YCL026C-A	FRM2			YLR226W	BUR2
YCL026C-B	HBN1			YLR228C	ECM22
YCL028W	RNQ1			YLR229C	CDC42
YCL029C	BIK1			YLR244C	MAP1
YCL030C	HIS4			YLR247C	IRC20
YCL031C	RRP7			YLR256W	HAP1
YCL032W	STE50			YLR276C	DBP9
YCL033C	MXR2			YLR286C	CTS1
YCL034W	LSB5			YLR298C	YHC1
YCL035C	GRX1			YLR300W	EXG1
YCL037C	SRO9			YLR304C	ACO1
YCL038C	ATG22			YLR328W	NMA1
YCL039W	GID7			YLR342W	FKS1
YCL040W	GLK1			YLR348C	DIC1
YCL043C	PDI1			YLR352W
YCL044C	MGR1			YLR355C	ILV5
YCL045C	EMC1			YLR363W-A
YCL047C	POF1			YLR368W	MDM30
YCL049C				YLR383W	SMC6
YCL050C	APA1			YLR396C	VPS33
YCL051W	LRE1			YLR397C	AFG2
YCL052C	PBN1			YLR407W
YCL054W	SPB1			YLR409C	UTP21
YCL057C-A	MIC10			YLR412W	BER1
YCL057W	PRD1			YLR422W
YCL058W-A	ADF1			YLR430W	SEN1
YCL059C	KRR1			YLR432W	IMD3
YCL061C	MRC1			YLR437C	DIF1
YCL064C	CHA1			YLR451W	LEU3
YCR002C	CDC10			YLR452C	SST2
YCR003W	MRPL32			YLR467W	YRF1-5
YCR004C	YCP4			YML041C	VPS71
YCR005C	CIT2			YML056C	IMD4
YCR008W	SAT4			YML058W	SML1
YCR009C	RVS161			YML076C	WAR1
YCR011C	ADP1			YML080W	DUS1
YCR012W	PGK1			YML081W	TDA9
YCR015C				YML088W	UFO1
YCR016W				YML093W	UTP14
YCR017C	CWH43			YML102W	CAC2
YCR018C	SRD1			YML112W	CTK3
YCR020W-B	HTL1			YML123C	PHO84
YCR023C				YMR015C	ERG5
YCR024C	SLM5			YMR019W	STB4
YCR026C	NPP1			YMR069W	NAT4
YCR027C	RHB1			YMR093W	UTP15
YCR028C-A	RIM1			YMR096W	SNZ1
YCR030C	SYP1			YMR100W	MUB1
YCR032W	BPH1			YMR120C	ADE17
YCR033W	SNT1			YMR128W	ECM16
YCR034W	ELO2			YMR139W	RIM11
YCR035C	RRP43			YMR189W	GCV2
YCR036W	RBK1			YMR205C	PFK2
YCR037C	PHO87			YMR239C	RNT1
YCR042C	TAF2			YMR246W	FAA4
YCR043C				YMR259C	TRM732
YCR044C	PER1			YMR277W	FCP1
YCR046C	IMG1			YMR290C	HAS1
YCR047C	BUD23			YMR291W	TDA1
YCR048W	ARE1			YMR310C
YCR051W				YMR313C	TGL3
YCR052W	RSC6			YMR316W	DIA1
YCR053W	THR4			YMR319C	FET4
YCR054C	CTR86			YNL002C	RLP7
YCR057C	PWP2			YNL030W	HHF2
YCR059C	YIH1			YNL031C	HHT2
YCR060W	TAH1			YNL037C	IDH1
YCR063W	BUD31			YNL050C
YCR066W	RAD18			YNL056W	OCA2
YCR067C	SED4			YNL061W	NOP2
YCR068W	ATG15			YNL062C	GCD10
YCR069W	CPR4			YNL075W	IMP4
YCR071C	IMG2			YNL085W	MKT1
YCR072C	RSA4			YNL088W	TOP2
YCR073W-A	SOL2			YNL096C	RPS7B
YCR075W-A				YNL103W	MET4
YCR076C	FUB1			YNL106C	INP52
YCR077C	PAT1			YNL110C	NOP15
YCR079W	PTC6			YNL112W	DBP2
YCR081W	SRB8			YNL119W	NCS2
YCR082W	AHC2			YNL124W	NAF1
YCR083W	TRX3			YNL132W	KRE33
YCR084C	TUP1			YNL133C	FYV6
YCR086W	CSM1			YNL141W	AAH1
YCR087C-A				YNL148C	ALF1
YCR088W	ABP1			YNL175C	NOP13
YCR090C				YNL182C	IPI3
YCR092C	MSH3			YNL183C	NPR1
YCR093W	CDC39			YNL186W	UBP10
YCR094W	CDC50			YNL192W	CHS1
YCR095C	OCA4			YNL199C	GCR2
YDL001W	RMD1			YNL217W
YDL002C	NHP10			YNL221C	POP1
YDL003W	MCD1			YNL222W	SSU72
YDL004W	ATP16			YNL231C	PDR16
YDL005C	MED2			YNL249C	MPA43
YDL006W	PTC1			YNL257C	SIP3
YDL007W	RPT2			YNL268W	LYP1
YDL010W	GRX6			YNL275W	BOR1
YDL012C				YNL298W	CLA4
YDL014W	NOP1			YNL299W	TRF5
YDL015C	TSC13			YNL307C	MCK1
YDL018C	ERP3			YNL311C	SKP2
YDL019C	OSH2			YNL317W	PFS2
YDL021W	GPM2			YNL327W	EGT2
YDL022W	GPD1			YNR011C	PRP2
YDL025C	RTK1			YNR012W	URK1
YDL029W	ARP2			YNR015W	SMM1
YDL030W	PRP9			YNR038W	DBP6
YDL031W	DBP10			YNR046W	TRM112
YDL035C	GPR1			YNR053C	NOG2
YDL036C	PUS9			YNR061C
YDL040C	NAT1			YNR067C	DSE4
YDL042C	SIR2			YOL002C	IZH2
YDL043C	PRP11			YOL006C	TOP1
YDL044C	MTF2			YOL010W	RCL1
YDL045C	FAD1			YOL056W	GPM3
YDL046W	NPC2			YOL068C	HST1
YDL047W	SIT4			YOL075C
YDL051W	LHP1			YOL080C	REX4
YDL052C	SLC1			YOL081W	IRA2
YDL053C	PBP4			YOL089C	HAL9
YDL054C	MCH1			YOL100W	PKH2
YDL055C	PSA1			YOL108C	INO4
YDL056W	MBP1			YOL141W	PPM2
YDL058W	USO1			YOL144W	NOP8
YDL059C	RAD59			YOL147C	PEX11
YDL060W	TSR1			YOR001W	RRP6
YDL061C	RPS29B			YOR004W	UTP23
YDL063C	SYO1			YOR034C	AKR2
YDL064W	UBC9			YOR052C	TMC1
YDL065C	PEX19			YOR061W	CKA2
YDL066W	IDP1			YOR093C
YDL069C	CBS1			YOR095C	RKI1
YDL070W	BDF2			YOR119C	RIO1
YDL072C	YET3			YOR129C	AFI1
YDL073W				YOR133W	EFT1
YDL074C	BRE1			YOR145C	PNO1
YDL076C	RXT3			YOR153W	PDR5
YDL077C	VAM6			YOR156C	NFI1
YDL078C	MDH3			YOR191W	ULS1
YDL081C	RPP1A			YOR204W	DED1
YDL083C	RPS16B			YOR207C	RET1
YDL084W	SUB2			YOR226C	ISU2
YDL086W				YOR231W	MKK1
YDL087C	LUC7			YOR233W	KIN4
YDL088C	ASM4			YOR252W	TMA16
YDL089W	NUR1			YOR267C	HRK1
YDL090C	RAM1			YOR284W	HUA2
YDL091C	UBX3			YOR287C	RRP36
YDL092W	SRP14			YOR296W
YDL093W	PMT5			YOR299W	BUD7
YDL095W	PMT1			YOR301W	RAX1
YDL097C	RPN6			YOR330C	MIP1
YDL099W	BUG1			YOR337W	TEA1
YDL100C	GET3			YOR341W	RPA190
YDL101C	DUN1			YOR349W	CIN1
YDL102W	POL3			YOR359W	VTS1
YDL103C	QRI1			YOR371C	GPB1
YDL104C	QRI7			YOR377W	ATF1
YDL105W	NSE4			YOR396W	YRF1-8
YDL106C	PHO2			YPL012W	RRP12
YDL107W	MSS2			YPL019C	VTC3
YDL108W	KIN28			YPL022W	RAD1
YDL110C	TMA17			YPL023C	MET12
YDL111C	RRP42			YPL042C	SSN3
YDL112W	TRM3			YPL043W	NOP4
YDL113C	ATG20			YPL053C	KTR6
YDL115C	IWR1			YPL058C	PDR12
YDL116W	NUP84			YPL082C	MOT1
YDL117W	CYK3			YPL086C	ELP3
YDL120W	YFH1			YPL093W	NOG1
YDL121C				YPL126W	NAN1
YDL122W	UBP1			YPL133C	RDS2
YDL124W				YPL137C	GIP3
YDL125C	HNT1			YPL140C	MKK2
YDL126C	CDC48			YPL157W	TGS1
YDL128W	VCX1			YPL183C	RTT10
YDL129W				YPL203W	TPK2
YDL130W	RPP1B			YPL204W	HRR25
YDL131W	LYS21			YPL207W	TYW1
YDL132W	CDC53			YPL211W	NIP7
YDL134C	PPH21			YPL217C	BMS1
YDL135C	RDI1			YPL245W
YDL136W	RPL35B			YPL266W	DIM1
YDL137W	ARF2			YPR010C	RPA135
YDL139C	SCM3			YPR016C	TIF6
YDL140C	RPO21			YPR017C	DSS4
YDL141W	BPL1			YPR022C
YDL142C	CRD1			YPR025C	CCL1
YDL143W	CCT4			YPR107C	YTH1
YDL144C				YPR111W	DBF20
YDL145C	COP1			YPR122W	AXL1
YDL147W	RPN5			YPR137W	RRP9
YDL148C	NOP14			YPR141C	KAR3
YDL149W	ATG9			YPR152C	URN1
YDL150W	RPC53			YPR161C	SGV1
YDL153C	SAS10			YPR164W	MMS1
YDL156W	CMR1			YPR168W	NUT2
YDL157C				YPR174C
YDL159W	STE7
YDL160C	DHH1
YDL160C-A	MHF2
YDL161W	ENT1
YDL164C	CDC9
YDL165W	CDC36
YDL166C	FAP7
YDL167C	NRP1
YDL168W	SFA1
YDL171C	GLT1
YDL173W	PAR32
YDL174C	DLD1
YDL175C	AIR2
YDL177C
YDL178W	DLD2
YDL180W
YDL181W	INH1
YDL182W	LYS20
YDL185W	VMA1
YDL188C	PPH22
YDL189W	RBS1
YDL190C	UFD2
YDL191W	RPL35A
YDL192W	ARF1
YDL193W	NUS1
YDL195W	SEC31
YDL198C	GGC1
YDL199C
YDL201W	TRM8
YDL202W	MRPL11
YDL203C	ACK1
YDL204W	RTN2
YDL205C	HEM3
YDL207W	GLE1
YDL208W	NHP2
YDL209C	CWC2
YDL212W	SHR3
YDL213C	NOP6
YDL214C	PRR2
YDL215C	GDH2
YDL217C	TIM22
YDL218W
YDL219W	DTD1
YDL220C	CDC13
YDL222C	FMP45
YDL223C	HBT1
YDL224C	WHI4
YDL225W	SHS1
YDL226C	GCS1
YDL229W	SSB1
YDL230W	PTP1
YDL234C	GYP7
YDL235C	YPD1
YDL236W	PHO13
YDL237W	AIM6
YDL240W	LRG1
YDR001C	NTH1
YDR002W	YRB1
YDR005C	MAF1
YDR006C	SOK1
YDR011W	SNQ2
YDR012W	RPL4B
YDR014W	RAD61
YDR016C	DAD1
YDR017C	KCS1
YDR019C	GCV1
YDR020C	DAS2
YDR021W	FAL1
YDR023W	SES1
YDR025W	RPS11A
YDR027C	VPS54
YDR028C	REG1
YDR032C	PST2
YDR033W	MRH1
YDR034C	LYS14
YDR035W	ARO3
YDR036C	EHD3
YDR037W	KRS1
YDR039C	ENA2
YDR040C	ENA1
YDR041W	RSM10
YDR044W	HEM13
YDR045C	RPC11
YDR046C	BAP3
YDR047W	HEM12
YDR049W	VMS1
YDR050C	TPI1
YDR051C	DET1
YDR054C	CDC34
YDR056C
YDR057W	YOS9
YDR058C	TGL2
YDR060W	MAK21
YDR061W
YDR062W	LCB2
YDR063W	AIM7
YDR064W	RPS13
YDR066C	RTR2
YDR067C	OCA6
YDR068W	DOS2
YDR071C	PAA1
YDR072C	IPT1
YDR073W	SNF11
YDR074W	TPS2
YDR075W	PPH3
YDR080W	VPS41
YDR081C	PDC2
YDR083W	RRP8
YDR084C	TVP23
YDR086C	SSS1
YDR087C	RRP1
YDR088C	SLU7
YDR089W
YDR091C	RLI1
YDR092W	UBC13
YDR093W	DNF2
YDR096W	GIS1
YDR097C	MSH6
YDR098C	GRX3
YDR099W	BMH2
YDR101C	ARX1
YDR103W	STE5
YDR104C	SPO71
YDR105C	TMS1
YDR107C	TMN2
YDR108W	TRS85
YDR109C
YDR110W	FOB1
YDR111C	ALT2
YDR116C	MRPL1
YDR117C	TMA64
YDR119W	VBA4
YDR120C	TRM1
YDR121W	DPB4
YDR122W	KIN1
YDR123C	INO2
YDR127W	ARO1
YDR128W	MTC5
YDR129C	SAC6
YDR135C	YCF1
YDR137W	RGP1
YDR138W	HPR1
YDR139C	RUB1
YDR140W	MTQ2
YDR141C	DOP1
YDR142C	PEX7
YDR143C	SAN1
YDR144C	MKC7
YDR145W	TAF12
YDR146C	SWI5
YDR147W	EKI1
YDR148C	KGD2
YDR150W	NUM1
YDR152W	GIR2
YDR153C	ENT5
YDR155C	CPR1
YDR156W	RPA14
YDR158W	HOM2
YDR159W	SAC3
YDR161W
YDR162C	NBP2
YDR163W	CWC15
YDR164C	SEC1
YDR165W	TRM82
YDR166C	SEC5
YDR167W	TAF10
YDR168W	CDC37
YDR169C	STB3
YDR170C	SEC7
YDR171W	HSP42
YDR172W	SUP35
YDR173C	ARG82
YDR174W	HMO1
YDR175C	RSM24
YDR176W	NGG1
YDR177W	UBC1
YDR178W	SDH4
YDR180W	SCC2
YDR181C	SAS4
YDR182W	CDC1
YDR183W	PLP1
YDR186C
YDR188W	CCT6
YDR189W	SLY1
YDR190C	RVB1
YDR192C	NUP42
YDR194C	MSS116
YDR195W	REF2
YDR196C	CAB5
YDR197W	CBS2
YDR198C	RKM2
YDR200C	VPS64
YDR201W	SPC19
YDR202C	RAV2
YDR205W	MSC2
YDR206W	EBS1
YDR207C	UME6
YDR208W	MSS4
YDR211W	GCD6
YDR212W	TCP1
YDR214W	AHA1
YDR216W	ADR1
YDR217C	RAD9
YDR219C	MFB1
YDR221W	GTB1
YDR222W
YDR224C	HTB1
YDR225W	HTA1
YDR226W	ADK1
YDR227W	SIR4
YDR228C	PCF11
YDR229W	IVY1
YDR231C	COX20
YDR232W	HEM1
YDR233C	RTN1
YDR234W	LYS4
YDR235W	PRP42
YDR236C	FMN1
YDR237W	MRPL7
YDR238C	SEC26
YDR239C
YDR240C	SNU56
YDR243C	PRP28
YDR244W	PEX5
YDR245W	MNN10
YDR246W	TRS23
YDR248C
YDR251W	PAM1
YDR255C	RMD5
YDR257C	RKM4
YDR258C	HSP78
YDR261C	EXG2
YDR262W
YDR264C	AKR1
YDR266C	HEL2
YDR267C	CIA1
YDR268W	MSW1
YDR270W	CCC2
YDR272W	GLO2
YDR279W	RNH202
YDR280W	RRP45
YDR282C
YDR283C	GCN2
YDR284C	DPP1
YDR285W	ZIP1
YDR286C
YDR287W	INM2
YDR288W	NSE3
YDR289C	RTT103
YDR291W	HRQ1
YDR292C	SRP101
YDR293C	SSD1
YDR294C	DPL1
YDR295C	HDA2
YDR296W	MHR1
YDR297W	SUR2
YDR298C	ATP5
YDR299W	BFR2
YDR300C	PRO1
YDR301W	CFT1
YDR303C	RSC3
YDR304C	CPR5
YDR305C	HNT2
YDR307W	PMT7
YDR308C	SRB7
YDR310C	SUM1
YDR311W	TFB1
YDR312W	SSF2
YDR313C	PIB1
YDR316W	OMS1
YDR320C	SWA2
YDR321W	ASP1
YDR322C-A	TIM11
YDR322W	MRPL35
YDR323C	PEP7
YDR324C	UTP4
YDR325W	YCG1
YDR326C	YSP2
YDR328C	SKP1
YDR329C	PEX3
YDR330W	UBX5
YDR331W	GPI8
YDR332W	IRC3
YDR333C	RQC1
YDR334W	SWR1
YDR335W	MSN5
YDR337W	MRPS28
YDR338C
YDR339C	FCF1
YDR341C
YDR342C	HXT7
YDR345C	HXT3
YDR346C	SVF1
YDR347W	MRP1
YDR348C	PAL1
YDR350C	ATP22
YDR353W	TRR1
YDR354W	TRP4
YDR356W	SPC110
YDR358W	GGA1
YDR359C	EAF1
YDR361C	BCP1
YDR362C	TFC6
YDR363W	ESC2
YDR363W-A	SEM1
YDR364C	CDC40
YDR365C	ESF1
YDR365W-A
YDR368W	YPR1
YDR369C	XRS2
YDR371W	CTS2
YDR372C	VPS74
YDR373W	FRQ1
YDR374W-A	WIP1
YDR375C	BCS1
YDR376W	ARH1
YDR377W	ATP17
YDR378C	LSM6
YDR379W	RGA2
YDR381C-A
YDR381W	YRA1
YDR382W	RPP2B
YDR383C	NKP1
YDR384C	ATO3
YDR385W	EFT2
YDR386W	MUS81
YDR388W	RVS167
YDR389W	SAC7
YDR390C	UBA2
YDR391C
YDR392W	SPT3
YDR393W	SHE9
YDR394W	RPT3
YDR395W	SXM1
YDR397C	NCB2
YDR398W	UTP5
YDR399W	HPT1
YDR400W	URH1
YDR404C	RPB7
YDR405W	MRP20
YDR407C	TRS120
YDR408C	ADE8
YDR409W	SIZ1
YDR410C	STE14
YDR411C	DFM1
YDR412W	RRP17
YDR415C
YDR416W	SYF1
YDR418W	RPL12B
YDR419W	RAD30
YDR421W	ARO80
YDR422C	SIP1
YDR423C	CAD1
YDR424C	DYN2
YDR425W	SNX41
YDR427W	RPN9
YDR428C	BNA7
YDR429C	TIF35
YDR430C	CYM1
YDR432W	NPL3
YDR434W	GPI17
YDR435C	PPM1
YDR440W	DOT1
YDR441C	APT2
YDR443C	SSN2
YDR444W
YDR448W	ADA2
YDR449C	UTP6
YDR450W	RPS18A
YDR452W	PPN1
YDR453C	TSA2
YDR454C	GUK1
YDR457W	TOM1
YDR458C	HEH2
YDR460W	TFB3
YDR461C-A
YDR462W	MRPL28
YDR464W	SPP41
YDR465C	RMT2
YDR466W	PKH3
YDR468C	TLG1
YDR469W	SDC1
YDR470C	UGO1
YDR472W	TRS31
YDR473C	PRP3
YDR475C	JIP4
YDR476C
YDR477W	SNF1
YDR479C	PEX29
YDR480W	DIG2
YDR481C	PHO8
YDR482C	CWC21
YDR483W	KRE2
YDR484W	VPS52
YDR485C	VPS72
YDR486C	VPS60
YDR487C	RIB3
YDR489W	SLD5
YDR490C	PKH1
YDR492W	IZH1
YDR493W	MZM1
YDR494W	RSM28
YDR495C	VPS3
YDR496C	PUF6
YDR497C	ITR1
YDR498C	SEC20
YDR499W	LCD1
YDR502C	SAM2
YDR503C	LPP1
YDR505C	PSP1
YDR506C	GMC1
YDR507C	GIN4
YDR508C	GNP1
YDR510W	SMT3
YDR511W	SDH7
YDR512C	EMI1
YDR513W	GRX2
YDR514C
YDR515W	SLF1
YDR516C	EMI2
YDR517W	GRH1
YDR518W	EUG1
YDR519W	FPR2
YDR527W	RBA50
YDR529C	QCR7
YDR530C	APA2
YDR531W	CAB1
YDR532C	KRE28
YDR533C	HSP31
YDR538W	PAD1
YDR539W	FDC1
YDR545W	YRF1-1
YEL001C	IRC22
YEL002C	WBP1
YEL003W	GIM4
YEL005C	VAB2
YEL006W	YEA6
YEL007W	MIT1
YEL011W	GLC3
YEL013W	VAC8
YEL015W	EDC3
YEL017W	GTT3
YEL018W	EAF5
YEL020C
YEL020W-A	TIM9
YEL021W	URA3
YEL022W	GEA2
YEL024W	RIP1
YEL026W	SNU13
YEL029C	BUD16
YEL030W	ECM10
YEL031W	SPF1
YEL032W	MCM3
YEL034W	HYP2
YEL036C	ANP1
YEL037C	RAD23
YEL038W	UTR4
YEL040W	UTR2
YEL042W	GDA1
YEL043W
YEL046C	GLY1
YEL047C	FRD1
YEL048C	TCA17
YEL050C	RML2
YEL051W	VMA8
YEL052W	AFG1
YEL053C	MAK10
YEL054C	RPL12A
YEL055C	POL5
YEL056W	HAT2
YEL058W	PCM1
YEL060C	PRB1
YEL061C	CIN8
YEL063C	CAN1
YEL066W	HPA3
YEL071W	DLD3
YER001W	MNN1
YER002W	NOP16
YER003C	PMI40
YER004W	FMP52
YER005W	YND1
YER006W	NUG1
YER007C-A	TMA20
YER007W	PAC2
YER008C	SEC3
YER009W	NTF2
YER010C
YER012W	PRE1
YER013W	PRP22
YER014W	HEM14
YER015W	FAA2
YER016W	BIM1
YER017C	AFG3
YER018C	SPC25
YER019C-A	SBH2
YER019W	ISC1
YER020W	GPA2
YER021W	RPN3
YER022W	SRB4
YER023W	PRO3
YER024W	YAT2
YER025W	GCD11
YER026C	CHO1
YER027C	GAL83
YER029C	SMB1
YER030W	CHZ1
YER031C	YPT31
YER033C	ZRG8
YER034W
YER036C	ARB1
YER040W	GLN3
YER042W	MXR1
YER043C	SAH1
YER044C	ERG28
YER047C	SAP1
YER048C	CAJ1
YER048W-A	ISD11
YER049W	TPA1
YER052C	HOM3
YER053C	PIC2
YER055C	HIS1
YER056C	FCY2
YER057C	HMF1
YER058W	PET117
YER059W	PCL6
YER061C	CEM1
YER062C	GPP2
YER063W	THO1
YER064C	VHR2
YER068W	MOT2
YER069W	ARG5,6
YER070W	RNR1
YER071C	TDA2
YER072W	VTC1
YER073W	ALD5
YER074W	RPS24A
YER074W-A	YOS1
YER075C	PTP3
YER077C
YER078C	ICP55
YER079W
YER080W	AIM9
YER081W	SER3
YER082C	UTP7
YER083C	GET2
YER086W	ILV1
YER087W	AIM10
YER088C	DOT6
YER089C	PTC2
YER090W	TRP2
YER091C	MET6
YER092W	IES5
YER093C	TSC11
YER094C	PUP3
YER095W	RAD51
YER099C	PRS2
YER100W	UBC6
YER101C	AST2
YER102W	RPS8B
YER103W	SSA4
YER105C	NUP157
YER107C	GLE2
YER110C	KAP123
YER111C	SWI4
YER112W	LSM4
YER113C	TMN3
YER114C	BOI2
YER116C	SLX8
YER117W	RPL23B
YER118C	SHO1
YER120W	SCS2
YER122C	GLO3
YER123W	YCK3
YER125W	RSP5
YER126C	NSA2
YER127W	LCP5
YER128W	VFA1
YER129W	SAK1
YER132C	PMD1
YER133W	GLC7
YER134C
YER136W	GDI1
YER137C
YER137C-A
YER139C	RTR1
YER141W	COX15
YER142C	MAG1
YER143W	DDI1
YER144C	UBP5
YER145C	FTR1
YER146W	LSM5
YER147C	SCC4
YER148W	SPT15
YER149C	PEA2
YER151C	UBP3
YER152C
YER153C	PET122
YER154W	OXA1
YER155C	BEM2
YER156C
YER157W	COG3
YER159C	BUR6
YER161C	SPT2
YER162C	RAD4
YER163C	GCG1
YER164W	CHD1
YER165W	PAB1
YER166W	DNF1
YER167W	BCK2
YER168C	CCA1
YER169W	RPH1
YER170W	ADK2
YER171W	RAD3
YER172C	BRR2
YER174C	GRX4
YER175C	TMT1
YER176W	ECM32
YER177W	BMH1
YER178W	PDA1
YER180C-A	SLO1
YER182W	FMP10
YER183C	FAU1
YFL001W	DEG1
YFL002C	SPB4
YFL002W-A
YFL002W-B
YFL004W	VTC2
YFL005W	SEC4
YFL007W	BLM10
YFL008W	SMC1
YFL009W	CDC4
YFL010C	WWM1
YFL013C	IES1
YFL014W	HSP12
YFL016C	MDJ1
YFL017C	GNA1
YFL018C	LPD1
YFL021W	GAT1
YFL022C	FRS2
YFL023W	BUD27
YFL024C	EPL1
YFL026W	STE2
YFL027C	GYP8
YFL028C	CAF16
YFL029C	CAK1
YFL033C	RIM15
YFL034C-A	RPL22B
YFL034C-B	MOB2
YFL034W
YFL036W	RPO41
YFL037W	TUB2
YFL038C	YPT1
YFL039C	ACT1
YFL041W	FET5
YFL042C
YFL044C	OTU1
YFL045C	SEC53
YFL046W	FMP32
YFL047W	RGD2
YFL048C	EMP47
YFL049W	SWP82
YFL059W	SNZ3
YFL062W	COS4
YFR001W	LOC1
YFR002W	NIC96
YFR003C	YPI1
YFR004W	RPN11
YFR005C	SAD1
YFR006W
YFR007W	YFH7
YFR009W	GCN20
YFR010W	UBP6
YFR011C	MIC19
YFR013W	IOC3
YFR014C	CMK1
YFR015C	GSY1
YFR016C
YFR017C	IGD1
YFR018C
YFR019W	FAB1
YFR021W	ATG18
YFR024C-A	LSB3
YFR025C	HIS2
YFR028C	CDC14
YFR029W	PTR3
YFR030W	MET10
YFR031C	SMC2
YFR031C-A	RPL2A
YFR036W	CDC26
YFR037C	RSC8
YFR038W	IRC5
YFR039C	OSW7
YFR040W	SAP155
YFR041C	ERJ5
YFR042W	KEG1
YFR043C	IRC6
YFR044C	DUG1
YFR047C	BNA6
YFR048W	RMD8
YFR049W	YMR31
YFR050C	PRE4
YFR051C	RET2
YFR052W	RPN12
YFR053C	HXK1
YGL001C	ERG26
YGL004C	RPN14
YGL005C	COG7
YGL006W	PMC1
YGL008C	PMA1
YGL009C	LEU1
YGL011C	SCL1
YGL012W	ERG4
YGL013C	PDR1
YGL014W	PUF4
YGL016W	KAP122
YGL017W	ATE1
YGL018C	JAC1
YGL019W	CKB1
YGL020C	GET1
YGL021W	ALK1
YGL022W	STT3
YGL023C	PIB2
YGL025C	PGD1
YGL026C	TRP5
YGL027C	CWH41
YGL028C	SCW11
YGL030W	RPL30
YGL031C	RPL24A
YGL035C	MIG1
YGL036W
YGL037C	PNC1
YGL038C	OCH1
YGL039W
YGL040C	HEM2
YGL041W-A
YGL043W	DST1
YGL044C	RNA15
YGL047W	ALG13
YGL048C	RPT6
YGL049C	TIF4632
YGL050W	TYW3
YGL055W	OLE1
YGL056C	SDS23
YGL057C	GEP7
YGL058W	RAD6
YGL059W	PKP2
YGL060W	YBP2
YGL061C	DUO1
YGL062W	PYC1
YGL064C	MRH4
YGL065C	ALG2
YGL066W	SGF73
YGL067W	NPY1
YGL068W	MNP1
YGL070C	RPB9
YGL071W	AFT1
YGL073W	HSF1
YGL075C	MPS2
YGL077C	HNM1
YGL078C	DBP3
YGL080W	MPC1
YGL082W
YGL083W	SCY1
YGL084C	GUP1
YGL085W	LCL3
YGL086W	MAD1
YGL087C	MMS2
YGL091C	NBP35
YGL092W	NUP145
YGL093W	SPC105
YGL094C	PAN2
YGL095C	VPS45
YGL097W	SRM1
YGL098W	USE1
YGL099W	LSG1
YGL100W	SEH1
YGL101W
YGL103W	RPL28
YGL105W	ARC1
YGL106W	MLC1
YGL107C	RMD9
YGL108C
YGL110C	CUE3
YGL111W	NSA1
YGL112C	TAF6
YGL114W
YGL115W	SNF4
YGL117W
YGL119W	COQ8
YGL120C	PRP43
YGL121C	GPG1
YGL122C	NAB2
YGL123W	RPS2
YGL124C	MON1
YGL125W	MET13
YGL126W	SCS3
YGL127C	SOH1
YGL128C	CWC23
YGL129C	RSM23
YGL130W	CEG1
YGL133W	ITC1
YGL135W	RPL1B
YGL137W	SEC27
YGL139W	FLC3
YGL140C
YGL141W	HUL5
YGL142C	GPI10
YGL145W	TIP20
YGL147C	RPL9A
YGL148W	ARO2
YGL150C	INO80
YGL151W	NUT1
YGL153W	PEX14
YGL155W	CDC43
YGL156W	AMS1
YGL157W	ARI1
YGL159W
YGL160W	AIM14
YGL161C	YIP5
YGL164C	YRB30
YGL166W	CUP2
YGL167C	PMR1
YGL169W	SUA5
YGL171W	ROK1
YGL172W	NUP49
YGL173C	XRN1
YGL174W	BUD13
YGL178W	MPT5
YGL180W	ATG1
YGL181W	GTS1
YGL184C	STR3
YGL185C
YGL186C	TPN1
YGL187C	COX4
YGL189C	RPS26A
YGL190C	CDC55
YGL191W	COX13
YGL194C	HOS2
YGL195W	GCN1
YGL196W	DSD1
YGL197W	MDS3
YGL198W	YIP4
YGL200C	EMP24
YGL201C	MCM6
YGL202W	ARO8
YGL203C	KEX1
YGL206C	CHC1
YGL207W	SPT16
YGL208W	SIP2
YGL210W	YPT32
YGL211W	NCS6
YGL212W	VAM7
YGL213C	SKI8
YGL216W	KIP3
YGL220W	FRA2
YGL221C	NIF3
YGL222C	EDC1
YGL223C	COG1
YGL224C	SDT1
YGL225W	VRG4
YGL226C-A	OST5
YGL227W	VID30
YGL228W	SHE10
YGL229C	SAP4
YGL231C	EMC4
YGL232W	TAN1
YGL233W	SEC15
YGL234W	ADE5,7
YGL236C	MTO1
YGL237C	HAP2
YGL238W	CSE1
YGL240W	DOC1
YGL241W	KAP114
YGL242C
YGL243W	TAD1
YGL244W	RTF1
YGL245W	GUS1
YGL246C	RAI1
YGL247W	BRR6
YGL248W	PDE1
YGL252C	RTG2
YGL253W	HXK2
YGL255W	ZRT1
YGL256W	ADH4
YGL257C	MNT2
YGR001C	AML1
YGR002C	SWC4
YGR003W	CUL3
YGR004W	PEX31
YGR005C	TFG2
YGR006W	PRP18
YGR007W	ECT1
YGR008C	STF2
YGR009C	SEC9
YGR010W	NMA2
YGR012W
YGR013W	SNU71
YGR017W
YGR019W	UGA1
YGR020C	VMA7
YGR026W
YGR028W	MSP1
YGR029W	ERV1
YGR030C	POP6
YGR031W	IMO32
YGR032W	GSC2
YGR033C	TIM21
YGR034W	RPL26B
YGR037C	ACB1
YGR038W	ORM1
YGR040W	KSS1
YGR043C	NQM1
YGR044C	RME1
YGR047C	TFC4
YGR048W	UFD1
YGR054W
YGR055W	MUP1
YGR056W	RSC1
YGR058W	PEF1
YGR060W	ERG25
YGR061C	ADE6
YGR063C	SPT4
YGR065C	VHT1
YGR068C	ART5
YGR071C	ENV11
YGR072W	UPF3
YGR074W	SMD1
YGR075C	PRP38
YGR076C	MRPL25
YGR077C	PEX8
YGR078C	PAC10
YGR080W	TWF1
YGR081C	SLX9
YGR082W	TOM20
YGR083C	GCD2
YGR084C	MRP13
YGR086C	PIL1
YGR087C	PDC6
YGR088W	CTT1
YGR089W	NNF2
YGR090W	UTP22
YGR092W	DBF2
YGR093W	DRN1
YGR094W	VAS1
YGR095C	RRP46
YGR097W	ASK10
YGR100W	MDR1
YGR103W	NOP7
YGR104C	SRB5
YGR106C	VOA1
YGR110W	CLD1
YGR111W
YGR112W	SHY1
YGR113W	DAM1
YGR116W	SPT6
YGR117C
YGR118W	RPS23A
YGR119C	NUP57
YGR120C	COG2
YGR122W
YGR123C	PPT1
YGR124W	ASN2
YGR125W
YGR126W
YGR127W
YGR128C	UTP8
YGR129W	SYF2
YGR130C
YGR132C	PHB1
YGR133W	PEX4
YGR134W	CAF130
YGR135W	PRE9
YGR136W	LSB1
YGR140W	CBF2
YGR143W	SKN1
YGR145W	ENP2
YGR147C	NAT2
YGR148C	RPL24B
YGR149W
YGR150C	CCM1
YGR152C	RSR1
YGR155W	CYS4
YGR156W	PTI1
YGR157W	CHO2
YGR158C	MTR3
YGR159C	NSR1
YGR161C-D
YGR161W-A
YGR161W-B
YGR162W	TIF4631
YGR163W	GTR2
YGR165W	MRPS35
YGR166W	TRS65
YGR167W	CLC1
YGR169C-A
YGR170W	PSD2
YGR171C	MSM1
YGR172C	YIP1
YGR173W	RBG2
YGR174C	CBP4
YGR175C	ERG1
YGR177C	ATF2
YGR178C	PBP1
YGR179C	OKP1
YGR180C	RNR4
YGR181W	TIM13
YGR184C	UBR1
YGR185C	TYS1
YGR186W	TFG1
YGR187C	HGH1
YGR189C	CRH1
YGR191W	HIP1
YGR192C	TDH3
YGR193C	PDX1
YGR194C	XKS1
YGR195W	SKI6
YGR196C	FYV8
YGR197C	SNG1
YGR198W	YPP1
YGR199W	PMT6
YGR200C	ELP2
YGR201C
YGR202C	PCT1
YGR203W	YCH1
YGR204W	ADE3
YGR205W	TDA10
YGR206W	MVB12
YGR207C	CIR1
YGR208W	SER2
YGR209C	TRX2
YGR210C
YGR211W	ZPR1
YGR214W	RPS0A
YGR215W	RSM27
YGR217W	CCH1
YGR218W	CRM1
YGR220C	MRPL9
YGR222W	PET54
YGR227W	DIE2
YGR229C	SMI1
YGR231C	PHB2
YGR232W	NAS6
YGR233C	PHO81
YGR234W	YHB1
YGR235C	MIC26
YGR237C
YGR238C	KEL2
YGR240C	PFK1
YGR241C	YAP1802
YGR244C	LSC2
YGR245C	SDA1
YGR246C	BRF1
YGR247W	CPD1
YGR248W	SOL4
YGR250C
YGR251W	NOP19
YGR252W	GCN5
YGR253C	PUP2
YGR254W	ENO1
YGR255C	COQ6
YGR256W	GND2
YGR257C	MTM1
YGR258C	RAD2
YGR261C	APL6
YGR262C	BUD32
YGR263C	SAY1
YGR264C	MES1
YGR266W
YGR267C	FOL2
YGR270W	YTA7
YGR271C-A	EFG1
YGR271W	SLH1
YGR274C	TAF1
YGR275W	RTT102
YGR276C	RNH70
YGR277C	CAB4
YGR278W	CWC22
YGR279C	SCW4
YGR280C	PXR1
YGR281W	YOR1
YGR282C	BGL2
YGR283C
YGR284C	ERV29
YGR285C	ZUO1
YGR286C	BIO2
YGR287C	IMA1
YHL002W	HSE1
YHL003C	LAG1
YHL004W	MRP4
YHL007C	STE20
YHL008C
YHL009C	YAP3
YHL011C	PRS3
YHL013C	OTU2
YHL014C	YLF2
YHL015W	RPS20
YHL019C	APM2
YHL020C	OPI1
YHL021C	AIM17
YHL025W	SNF6
YHL027W	RIM101
YHL029C	OCA5
YHL030W	ECM29
YHL031C	GOS1
YHL033C	RPL8A
YHL034C	SBP1
YHL038C	CBP2
YHL039W	EFM1
YHR001W	OSH7
YHR001W-A	QCR10
YHR003C	TCD1
YHR005C	GPA1
YHR005C-A	TIM10
YHR006W	STP2
YHR007C	ERG11
YHR008C	SOD2
YHR009C	TDA3
YHR010W	RPL27A
YHR011W	DIA4
YHR012W	VPS29
YHR013C	ARD1
YHR016C	YSC84
YHR019C	DED81
YHR020W
YHR021C	RPS27B
YHR023W	MYO1
YHR024C	MAS2
YHR025W	THR1
YHR027C	RPN1
YHR028C	DAP2
YHR029C	YHI9
YHR030C	SLT2
YHR031C	RRM3
YHR034C	PIH1
YHR036W	BRL1
YHR037W	PUT2
YHR038W	RRF1
YHR039C	MSC7
YHR039C-A	VMA10
YHR040W	BCD1
YHR041C	SRB2
YHR042W	NCP1
YHR043C	DOG2
YHR045W
YHR046C	INM1
YHR047C	AAP1
YHR049W	FSH1
YHR050W	SMF2
YHR051W	COX6
YHR052W	CIC1
YHR053C	CUP1-1
YHR055C	CUP1-2
YHR056C	RSC30
YHR057C	CPR2
YHR058C	MED6
YHR060W	VMA22
YHR062C	RPP1
YHR063C	PAN5
YHR064C	SSZ1
YHR065C	RRP3
YHR066W	SSF1
YHR067W	HTD2
YHR068W	DYS1
YHR069C	RRP4
YHR070W	TRM5
YHR072W	ERG7
YHR072W-A	NOP10
YHR073W	OSH3
YHR074W	QNS1
YHR076W	PTC7
YHR077C	NMD2
YHR079C	IRE1
YHR080C
YHR081W	LRP1
YHR082C	KSP1
YHR083W	SAM35
YHR084W	STE12
YHR085W	IPI1
YHR086W	NAM8
YHR087W	RTC3
YHR088W	RPF1
YHR089C	GAR1
YHR091C	MSR1
YHR094C	HXT1
YHR097C
YHR098C	SFB3
YHR099W	TRA1
YHR100C	GEP4
YHR101C	BIG1
YHR102W	KIC1
YHR103W	SBE22
YHR104W	GRE3
YHR105W	YPT35
YHR106W	TRR2
YHR107C	CDC12
YHR108W	GGA2
YHR109W	CTM1
YHR110W	ERP5
YHR111W	UBA4
YHR112C
YHR113W	APE4
YHR114W	BZZ1
YHR115C	DMA1
YHR116W	COX23
YHR117W	TOM71
YHR118C	ORC6
YHR119W	SET1
YHR120W	MSH1
YHR121W	LSM12
YHR122W	CIA2
YHR123W	EPT1
YHR127W
YHR128W	FUR1
YHR132C	ECM14
YHR132W-A	IGO2
YHR133C	NSG1
YHR135C	YCK1
YHR136C	SPL2
YHR138C
YHR141C	RPL42B
YHR142W	CHS7
YHR143W-A	RPC10
YHR144C	DCD1
YHR146W	CRP1
YHR147C	MRPL6
YHR148W	IMP3
YHR149C	SKG6
YHR154W	RTT107
YHR155W	YSP1
YHR156C	LIN1
YHR158C	KEL1
YHR159W	TDA11
YHR162W	MPC2
YHR163W	SOL3
YHR164C	DNA2
YHR165C	PRP8
YHR166C	CDC23
YHR167W	THP2
YHR168W	MTG2
YHR169W	DBP8
YHR170W	NMD3
YHR171W	ATG7
YHR172W	SPC97
YHR174W	ENO2
YHR178W	STB5
YHR179W	OYE2
YHR181W	SVP26
YHR182W
YHR183W	GND1
YHR186C	KOG1
YHR187W	IKI1
YHR188C	GPI16
YHR190W	ERG9
YHR192W	LNP1
YHR193C	EGD2
YHR195W	NVJ1
YHR196W	UTP9
YHR197W	RIX1
YHR198C	AIM18
YHR199C	AIM46
YHR200W	RPN10
YHR201C	PPX1
YHR202W
YHR203C	RPS4B
YHR204W	MNL1
YHR205W	SCH9
YHR206W	SKN7
YHR207C	SET5
YHR208W	BAT1
YHR209W	CRG1
YHR216W	IMD2
YIL001W
YIL002C	INP51
YIL002W-A
YIL003W	CFD1
YIL004C	BET1
YIL005W	EPS1
YIL007C	NAS2
YIL008W	URM1
YIL009W	FAA3
YIL010W	DOT5
YIL014W	MNT3
YIL015W	BAR1
YIL016W	SNL1
YIL017C	VID28
YIL018W	RPL2B
YIL019W	FAF1
YIL020C	HIS6
YIL021W	RPB3
YIL022W	TIM44
YIL026C	IRR1
YIL027C	EMC5
YIL030C	SSM4
YIL033C	BCY1
YIL034C	CAP2
YIL035C	CKA1
YIL036W	CST6
YIL038C	NOT3
YIL039W	TED1
YIL040W	APQ12
YIL041W	GVP36
YIL042C	PKP1
YIL043C	CBR1
YIL044C	AGE2
YIL046W	MET30
YIL047C	SYG1
YIL048W	NEO1
YIL051C	MMF1
YIL052C	RPL34B
YIL053W	GPP1
YIL055C
YIL056W	VHR1
YIL061C	SNP1
YIL062C	ARC15
YIL063C	YRB2
YIL064W	EFM4
YIL065C	FIS1
YIL066C	RNR3
YIL068C	SEC6
YIL069C	RPS24B
YIL070C	MAM33
YIL074C	SER33
YIL075C	RPN2
YIL076W	SEC28
YIL077C
YIL078W	THS1
YIL079C	AIR1
YIL083C	CAB2
YIL084C	SDS3
YIL085C	KTR7
YIL087C	AIM19
YIL088C	AVT7
YIL090W	ICE2
YIL091C	UTP25
YIL093C	RSM25
YIL094C	LYS12
YIL095W	PRK1
YIL096C	BMT5
YIL097W	FYV10
YIL098C	FMC1
YIL103W	DPH1
YIL104C	SHQ1
YIL105C	SLM1
YIL106W	MOB1
YIL107C	PFK26
YIL108W
YIL109C	SEC24
YIL110W	HPM1
YIL111W	COX5B
YIL112W	HOS4
YIL114C	POR2
YIL115C	NUP159
YIL116W	HIS5
YIL117C	PRM5
YIL118W	RHO3
YIL121W	QDR2
YIL123W	SIM1
YIL124W	AYR1
YIL125W	KGD1
YIL126W	STH1
YIL128W	MET18
YIL129C	TAO3
YIL130W	ASG1
YIL131C	FKH1
YIL132C	CSM2
YIL133C	RPL16A
YIL135C	VHS2
YIL136W	OM45
YIL137C	TMA108
YIL138C	TPM2
YIL140W	AXL2
YIL142W	CCT2
YIL143C	SSL2
YIL144W	NDC80
YIL145C	PAN6
YIL147C	SLN1
YIL148W	RPL40A
YIL149C	MLP2
YIL151C	ESL1
YIL153W	RRD1
YIL154C	IMP2'
YIL155C	GUT2
YIL156W	UBP7
YIL157C	COA1
YIL158W	AIM20
YIL161W
YIL162W	SUC2
YIR001C	SGN1
YIR002C	MPH1
YIR003W	AIM21
YIR004W	DJP1
YIR005W	IST3
YIR006C	PAN1
YIR007W
YIR008C	PRI1
YIR010W	DSN1
YIR012W	SQT1
YIR021W	MRS1
YIR022W	SEC11
YIR023W	DAL81
YIR026C	YVH1
YIR030C	DCG1
YIR032C	DAL3
YIR033W	MGA2
YIR034C	LYS1
YIR035C
YIR036C	IRC24
YIR037W	HYR1
YIR038C	GTT1
YJL001W	PRE3
YJL002C	OST1
YJL005W	CYR1
YJL008C	CCT8
YJL010C	NOP9
YJL011C	RPC17
YJL012C	VTC4
YJL014W	CCT3
YJL019W	MPS3
YJL020C	BBC1
YJL024C	APS3
YJL026W	RNR2
YJL029C	VPS53
[truncated: 2,097 more rows]
