# Supplementary material for: The Hsp90-Dependent Proteome Is Conserved and Enriched for Hub Proteins with High Levels of Protein–Protein Connectivity
Source: Genome Biol Evol. 2014 Oct 13;6(10):2851–65. doi: 10.1093/gbe/evu226 (PMC4224352; doi:10.1093/gbe/evu226)
Supplement: Supplementary Data [file supp_evu226_TableS4.xlsx]

## Sheet: Down
MIPS Functional Classification
Category	Enrichment	p-value	Gene number in Category	In Category from Cluster
rRNA modification [11.06.01]	5.73177	6.51887e-06	9	NHP2 LCP5 NOP10 IMP3 SOF1 CBF5 IMP4 DIM1 RRP9
MAPKKK cascade [30.01.05.01.03]	5.51948	9.45342e-08	13	FUS3 STE7 STE5 PKH1 PTP3 KSS1 SLT2 BCK1 PRR1 HOG1 PKH2 MKK1 MKK2
rRNA processing [11.04.01]	5.1552	1e-14	76	POP5 UTP20 POP8 MAK5 POP7 ENP1 PWP2 RSA4 NHP2 RRP1 UTP5 UTP6 NUG1 UTP7 LCP5 SPB4 ROK1 POP6 ENP2 NSR1 YGR251W PXR1 RPP1 NOP10 LRP1 IPI1 RPF1 IMP3 DBP8 RIX1 HCA4 MTR4 UTP18 UTP10 UTP11 DBP7 UTP30 DRS1 SOF1 GRC3 SDO1 MDN1 DIP2 CBF5 DBP9 UTP21 SEN1 UTP14 UTP15 ECM16 RNT1 HAS1 RLP7 NOP2 IMP4 DBP2 IPI3 POP1 SSU72 DBP6 RCL1 REX4 NOP8 RRP6 UTP23 RIO1 PNO1 RRP36 RRP12 NOP4 NAN1 NIP7 BMS1 DIM1 TIF6 RRP9
ribosome biogenesis [12.01]	4.65706	4.20064e-12	26	MAK16 ECM1 RSA4 ARX1 NUG1 NSA2 LOC1 SDA1 IMP3 RIX1 TOR1 MAK11 DHR2 RIX7 RLP24 ECM16 RLP7 NOP15 NCS2 YNL217W NOG2 REX4 RRP12 NOG1 BMS1 TIF6
modification by phosphorylation, dephosphorylation, autophosphorylation [14.07.03]	3.14323	2.84217e-14	51	CDC15 FUS3 PKC1 YPK3 MEC1 CDC28 SAT4 KIN28 STE7 PKH1 LCD1 PTP3 CAK1 ATG1 KSS1 DBF2 PPT1 YCH1 STE20 SLT2 CKA1 BCK1 TPK1 HAL5 PTK2 PRR1 CTK1 TPK3 KKQ8 KIN2 HOG1 CTK3 RIM11 FCP1 TDA1 NPR1 SSU72 CLA4 MCK1 PKH2 CKA2 RIO1 MKK1 KIN4 HRK1 SSN3 MKK2 TPK2 HRR25 DBF20 SGV1
RNA binding [16.03.03]	2.79007	5.77081e-11	46	PTA1 UTP20 ENP1 PWP2 NHP2 FOB1 PRP42 SNU56 SSF2 YRA1 UTP5 UTP6 UTP7 LCP5 LOC1 PTI1 NSR1 PXR1 SSF1 NOP10 RPF1 IMP3 NMD3 SNP1 UTP18 UTP10 UTP11 UTP30 SOF1 CFT2 DIP2 YHC1 UTP21 UTP14 UTP15 RNT1 RLP7 IMP4 NAF1 NOP13 PFS2 VTS1 NOP4 NAN1 YTH1 RRP9
phosphate metabolism [01.04]	2.28699	3.53384e-13	80	CDC15 FUS3 PKC1 YPK3 MEC1 CDC28 SAT4 KIN28 STE7 IPT1 RLI1 EKI1 PRO1 PKH1 PTP3 ADK2 CAK1 FAB1 ROK1 ATG1 HXK2 KSS1 DBF2 PPT1 YCH1 STE20 PRS3 SLT2 INP51 CKA1 RHR2 BCK1 LSB6 FBP26 TPK1 HAL5 UTR1 PTK2 TOR1 YMR1 PRR1 CTK1 TPK3 KKQ8 PRS1 STE6 RIX7 RAD5 KIN2 MDN1 HOG1 NMA1 AFG2 CTK3 RIM11 PFK2 FCP1 TDA1 INP52 NPR1 YNL217W SSU72 CLA4 MCK1 URK1 IZH2 YOL075C PKH2 CKA2 RIO1 MKK1 KIN4 HRK1 SSN3 MOT1 MKK2 TPK2…
ATP binding [16.19.03]	2.10065	1.59575e-05	35	MAK5 RLI1 PRP28 BRR2 SPB4 CDC4 ROK1 YOR1 RRM3 MSH1 DNA2 DBP8 HCA4 RTT101 MTR4 CDC16 STE6 DBP7 DRS1 RIX7 RAD5 MDN1 DBP9 VPS33 AFG2 SEN1 UFO1 TOP2 PRP2 URK1 DBP6 YOL075C PDR5 PDR12 MOT1
GO Biological Process
Category	Enrichment	p-value	Gene number in Category	In Category from Cluster
ribosomal large subunit biogenesis [GO:0042273]	6.81616	1e-14	22	MAK16 MAK5 REI1 YDL063C RLI1 ARX1 PUF6 NSA2 LOC1 SDA1 ALB1 MAK11 RIX7 RLP24 SDO1 AFG2 RLP7 NOP15 NOP8 NOG1 NIP7 TIF6
endonucleolytic cleavage in 5'-ETS of tricistronic rRNA transcript (SSU-rRNA, 5.8S rRNA, LSU-rRNA) [GO:0000480]	6.36863	6.98802e-10	15	UTP20 PWP2 FCF1 UTP6 UTP7 LOC1 DBP8 UTP18 UTP10 UTP11 FCF2 DIP2 UTP14 RCL1 UTP23
endonucleolytic cleavage to generate mature 5'-end of SSU-rRNA from (SSU-rRNA, 5.8S rRNA, LSU-rRNA) [GO:0000472]	6.32471	2.13194e-10	16	UTP20 PWP2 FCF1 UTP6 UTP7 LOC1 DBP8 UTP18 UTP10 UTP11 FCF2 DIP2 UTP14 RCL1 UTP23 PNO1
mRNA cleavage [GO:0006379]	5.5025	3.12631e-07	12	POP5 PTA1 POP8 POP7 POP6 PTI1 RPP1 CFT2 RNT1 POP1 PFS2 YTH1
ribosome biogenesis [GO:0042254]	5.25974	1e-14	78	UTP20 MAK5 ENP1 REI1 PWP2 NHP2 RLI1 SSF2 FCF1 UTP5 UTP6 NUG1 UTP7 NSA2 LCP5 SPB4 LOC1 ROK1 SLX9 ENP2 SDA1 PXR1 SSF1 NOP10 IPI1 RPF1 IMP3 DBP8 RIX1 UTP25 HCA4 UTP18 UTP10 ALB1 TOR1 MAK11 DHR2 UTP11 DBP7 UTP30 DRS1 SOF1 RIX7 RLP24 SDO1 FCF2 DIP2 CBF5 DBP9 UTP21 UTP14 UTP15 ECM16 HAS1 RLP7 NOP2 IMP4 RPS7B NOP15 DBP2 NAF1 IPI3 DBP6 NOG2 RCL1 NOP8 UTP23 RIO1 PNO1 RRP36 RRP12 NOP4 NOG1 NAN1 NIP7 BMS1 D…
endonucleolytic cleavage in ITS1 to separate SSU-rRNA from 5.8S rRNA and LSU-rRNA from tricistronic rRNA transcript (SSU-rRNA, 5.8S rRNA, LSU-rRNA) [GO:0000447]	5.15859	1.20714e-09	18	UTP20 ENP1 BUD23 PWP2 FCF1 UTP6 UTP7 LOC1 DBP8 UTP18 UTP10 UTP11 FCF2 DIP2 UTP14 RCL1 UTP23 PNO1
ribosomal large subunit assembly [GO:0000027]	4.82675	3.30651e-08	16	RSA4 SSF2 SPB4 SSF1 IPI1 RPF1 RIX1 MAK11 DBP7 DRS1 MDN1 DBP9 IPI3 DBP6 REX4 NIP7
rRNA processing [GO:0006364]	4.76178	1e-14	81	POP5 UTP20 POP8 MAK5 POP7 ENP1 PWP2 NHP2 RRP1 RLI1 BFR2 FCF1 UTP5 UTP6 NUG1 UTP7 NSA2 LCP5 SPB4 ROK1 POP6 SLX9 ENP2 NSR1 PXR1 RPP1 NOP10 LRP1 IPI1 RPF1 IMP3 DBP8 RIX1 UTP25 HCA4 MTR4 UTP18 UTP10 DHR2 UTP11 DBP7 UTP30 DRS1 SOF1 GRC3 SDO1 FCF2 MDN1 DIP2 CBF5 DBP9 UTP21 SEN1 UTP14 UTP15 ECM16 RNT1 HAS1 NOP2 IMP4 RPS7B NOP15 DBP2 NAF1 IPI3 POP1 SSU72 DBP6 REX4 RRP6 UTP23 RRP36 NOP4 MOT1 NOG1 NAN1 NIP…
response to pheromone [GO:0019236]	4.38312	2.46085e-06	13	STE7 STE5 STE14 STE2 STE20 GPA1 STE12 BAR1 PRR1 STE6 CDC42 SST2 CLA4
protein phosphorylation [GO:0006468]	3.79245	1e-14	44	CDC15 FUS3 PKC1 YPK3 CDC28 SAT4 KIN28 STE7 PKH1 CAK1 ATG1 KSS1 DBF2 STE20 SLT2 CKA1 BCK1 TPK1 HAL5 PTK2 PRR1 CTK1 TPK3 KKQ8 KIN2 HOG1 CTK3 RIM11 TDA1 NPR1 CLA4 MCK1 PKH2 CKA2 RIO1 MKK1 KIN4 HRK1 SSN3 MKK2 TPK2 HRR25 DBF20 SGV1
phosphorylation [GO:0016310]	3.2276	1e-14	58	CDC15 FUS3 PKC1 YPK3 MEC1 CDC28 SAT4 KIN28 STE7 DAS2 EKI1 PRO1 PKH1 ADK2 CAK1 FAB1 ATG1 HXK2 KSS1 DBF2 STE20 PRS3 SLT2 CKA1 BCK1 LSB6 TPK1 HAL5 UTR1 PTK2 TOR1 PRR1 CTK1 TPK3 KKQ8 PRS1 GRC3 KIN2 HOG1 RIM11 PFK2 TDA1 NPR1 CLA4 MCK1 URK1 PKH2 CKA2 RIO1 MKK1 KIN4 HRK1 SSN3 MKK2 TPK2 HRR25 DBF20 SGV1
tRNA processing [GO:0008033]	3.15247	7.16079e-07	22	POP5 PTA1 SEN34 POP8 TRM7 POP7 TRM8 DEG1 NCS6 TAD1 POP6 RPP1 GCD14 TRM2 SEN1 DUS1 GCD10 NCS2 POP1 SMM1 PPM2 TYW1
GO Molecular Function
Category	Enrichment	p-value	Gene number in Category	In Category from Cluster
snoRNA binding [GO:0030515]	7.64236	1.98103e-09	12	ENP1 PWP2 NHP2 UTP6 IMP3 UTP10 DIP2 UTP15 IMP4 NAF1 NAN1 RRP9
ATP-dependent RNA helicase activity [GO:0004004]	5.51948	9.45342e-08	13	MAK5 PRP28 BRR2 SPB4 ROK1 DBP8 HCA4 DBP7 DRS1 DBP9 HAS1 DBP6 DED1
ATP-dependent helicase activity [GO:0008026]	4.34824	9.37634e-10	22	MAK5 PRP28 HRQ1 YRF1-1 BRR2 SPB4 ROK1 DBP8 HCA4 MTR4 DHR2 DBP7 DRS1 DBP9 YRF1-5 ECM16 HAS1 DBP2 PRP2 DBP6 DED1 YRF1-8
protein serine/threonine kinase activity [GO:0004674]	4.22836	1e-14	45	CDC15 FUS3 PKC1 YPK3 MEC1 CDC28 SAT4 KIN28 STE7 PKH1 CAK1 ATG1 KSS1 DBF2 STE20 SLT2 CKA1 BCK1 TPK1 HAL5 PTK2 TOR1 PRR1 CTK1 TPK3 KKQ8 KIN2 HOG1 RIM11 TDA1 NPR1 CLA4 MCK1 PKH2 CKA2 RIO1 MKK1 KIN4 HRK1 SSN3 MKK2 TPK2 HRR25 DBF20 SGV1
protein kinase activity [GO:0004672]	4.09412	1e-14	45	CDC15 FUS3 PKC1 YPK3 MEC1 CDC28 SAT4 KIN28 STE7 PKH1 CAK1 ATG1 KSS1 DBF2 STE20 SLT2 CKA1 BCK1 TPK1 HAL5 PTK2 TOR1 PRR1 CTK1 TPK3 KKQ8 KIN2 HOG1 RIM11 TDA1 NPR1 CLA4 MCK1 PKH2 CKA2 RIO1 MKK1 KIN4 HRK1 SSN3 MKK2 TPK2 HRR25 DBF20 SGV1
helicase activity [GO:0004386]	3.82118	1.69731e-12	34	RDH54 RAD16 MAK5 PRP28 HRQ1 SWR1 YRF1-1 BRR2 ECM32 SPB4 ROK1 RRM3 DNA2 DBP8 SSL2 HCA4 MTR4 DHR2 DBP7 DRS1 RAD5 IRC20 DBP9 SEN1 YRF1-5 ECM16 HAS1 DBP2 PRP2 DBP6 ULS1 DED1 YRF1-8 MOT1
kinase activity [GO:0016301]	3.2276	1e-14	58	CDC15 FUS3 PKC1 YPK3 MEC1 CDC28 SAT4 KIN28 STE7 DAS2 EKI1 PRO1 PKH1 ADK2 CAK1 FAB1 ATG1 HXK2 KSS1 DBF2 STE20 PRS3 SLT2 CKA1 BCK1 LSB6 TPK1 HAL5 UTR1 PTK2 TOR1 PRR1 CTK1 TPK3 KKQ8 PRS1 GRC3 KIN2 HOG1 RIM11 PFK2 TDA1 NPR1 CLA4 MCK1 URK1 PKH2 CKA2 RIO1 MKK1 KIN4 HRK1 SSN3 MKK2 TPK2 HRR25 DBF20 SGV1
nucleic acid binding [GO:0003676]	2.58991	1.1573e-12	61	SEN34 TRM7 RDH54 RAD16 MAK5 POL3 NRP1 RPC11 PDC2 PRP28 HRQ1 SWR1 YRA1 YRF1-1 YER137C BRR2 SPB4 RPB9 PAN2 ROK1 POP6 PTI1 NSR1 PXR1 DBP8 SNP1 AIR1 SSL2 HCA4 MTR4 RPA12 DHR2 DBP7 DRS1 RAD5 BUD20 IRC20 DBP9 YHC1 YRF1-5 TDA9 ECM16 HAS1 NOP15 DBP2 NOP13 PRP2 DBP6 REX4 NOP8 RRP6 NFI1 ULS1 DED1 MIP1 YRF1-8 RAD1 NOP4 MOT1 YPR022C YTH1
ATP binding [GO:0005524]	2.39592	1.44329e-14	130	CDC15 FUS3 URA7 PKC1 YPK3 RDH54 RAD16 MEC1 MAK5 CDC28 SAT4 KIN28 STE7 DAS2 RLI1 DNF2 EKI1 PRP28 HRQ1 PRO1 SWR1 PKH1 YRF1-1 FAA2 RNR1 RAD51 ADK2 BRR2 ECM32 SPB4 CAK1 FAB1 ROK1 ATG1 NCS6 HXK2 NMA2 KSS1 ADE6 DBF2 MSM1 YOR1 STE20 PRS3 SLT2 RRM3 RPF1 MSH1 DNA2 DBP8 FAA3 CKA1 SSL2 YIL151C CYR1 HCA4 MTR4 BCK1 LSB6 FBP26 TPK1 HAL5 UTR1 PTK2 TOR1 YJR124C DHR2 PRR1 CTK1 TPK3 KKQ8 PRS1 STE6 DBP7 YKR096W DRS…
RNA binding [GO:0003723]	2.24509	1.22118e-10	66	CCR4 PTA1 ECM2 MAK5 NRP1 TRM8 NHP2 PRP42 SNU56 PRO1 YRA1 EFT2 PUF6 NUG1 LCP5 ECM32 DEG1 SPB4 ROK1 NCS6 TAD1 PTI1 NSR1 NOP10 LRP1 RPF1 SET1 IMP3 PRP8 DBP8 SNP1 HCA4 DHR2 DBP7 UTP30 DRS1 CFT2 CBF5 DBP9 YHC1 ECM16 RNT1 HAS1 RLP7 IDH1 NOP2 GCD10 NOP15 DBP2 NAF1 NOP13 SSU72 PFS2 DBP6 NOP8 RRP6 UTP23 EFT1 PNO1 DED1 VTS1 RRP12 NOP4 NIP7 DIM1 YTH1
nucleotide binding [GO:0000166]	2.22493	6.28386e-14	151	CDC15 FUS3 URA7 PKC1 YPK3 RDH54 RAD16 MEC1 MAK5 CDC28 SAT4 POL3 KIN28 STE7 NRP1 DAS2 RLI1 DNF2 EKI1 PRP28 HRQ1 PRO1 SWR1 YRA1 EFT2 HPT1 PKH1 YRF1-1 NUG1 FAA2 GCD11 RNR1 RAD51 ADK2 BRR2 ECM32 SPB4 CAK1 FAB1 ROK1 ATG1 HXK2 NMA2 KSS1 ADE6 DBF2 PTI1 NSR1 GTR2 MSM1 YOR1 STE20 PRS3 GPA1 SLT2 RRM3 MSH1 FUR1 DNA2 DBP8 FAA3 CKA1 SNP1 SSL2 YIL151C CYR1 HCA4 MTR4 BCK1 LSB6 FBP26 TPK1 HAL5 UTR1 PTK2 TOR1 YJR…
transferase activity [GO:0016740]	2.06381	2.70894e-14	110	CDC15 FUS3 PKC1 RER2 CHS3 YPK3 RKM3 HMT1 TRM7 HSL7 MEC1 CDC28 SAT4 BUD23 POL3 KIN28 STE7 TRM8 GCV1 DAS2 IPT1 ALT2 EKI1 RKM2 PRO1 OMS1 HPT1 ADE8 STE14 RAD30 PKH1 YEL020C ADK2 CAK1 FAB1 ATG1 NCS6 HXK2 NMA2 KSS1 DBF2 ATF2 PCT1 STE20 PRS3 SLT2 SET1 FUR1 BAT1 CKA1 BCK1 LSB6 GCD14 TPK1 HAL5 POL31 UTR1 PTK2 TOR1 PRR1 CTK1 TPK3 KKQ8 PRS1 TRM2 GRC3 YLL058W SHM2 KIN2 HOG1 SPE4 SAM1 ATG26 NMA1 FKS1 NAT4 ADE…
GO Cellular Component
Category	Enrichment	p-value	Gene number in Category	In Category from Cluster
preribosome, large subunit precursor [GO:0030687]	5.99231	9.27036e-14	23	MAK16 ECM1 YBL028C REI1 RRP1 NUG1 NSA2 LOC1 RPF1 DRS1 RIX7 RLP24 SDO1 AFG2 HAS1 RLP7 NOP2 NOP15 DBP6 NOG2 NOG1 NIP7 TIF6
small-subunit processome [GO:0032040]	5.36591	6.2168e-12	22	UTP20 PWP2 FCF1 UTP5 UTP6 UTP7 IMP3 UTP25 UTP18 UTP10 UTP11 SOF1 DIP2 UTP21 UTP14 UTP15 ECM16 IMP4 RPS7B UTP23 NAN1 RRP9
90S preribosome [GO:0030686]	4.80229	1e-14	31	UTP20 ENP1 PWP2 BFR2 UTP6 UTP7 ROK1 SLX9 ENP2 IMP3 DBP8 UTP18 UTP10 UTP30 SOF1 DIP2 CBF5 UTP21 UTP15 ECM16 HAS1 IMP4 KRE33 RCL1 PNO1 RRP36 RRP12 NAN1 BMS1 DIM1 RRP9
nucleolus [GO:0005730]	4.62167	1e-14	102	MAK16 ECM1 UTP20 YBL028C MAK5 ENP1 BUD23 PWP2 RSA4 SIR2 NHP2 RRP1 FOB1 RPA14 BFR2 SSF2 FCF1 UTP5 UTP6 PUF6 NUG1 UTP7 NSA2 LCP5 SPB4 LOC1 ROK1 SLX9 ENP2 NSR1 SDA1 YGR251W PXR1 SSF1 NOP10 RPF1 IMP3 DBP8 AIR1 UTP25 HCA4 MTR4 UTP18 UTP10 RPA12 MAK11 DHR2 UTP11 RRN3 CTK1 DBP7 UTP30 SRP40 DRS1 SOF1 RIX7 GRC3 RLP24 FCF2 DIP2 CBF5 DBP9 UTP21 UTP14 CTK3 UTP15 ECM16 RNT1 HAS1 RLP7 NOP2 IMP4 RPS7B NOP15 KRE…
nucleoplasm [GO:0005654]	4.23653	1.22998e-07	17	UTP20 ARX1 PXR1 OPI1 STE12 IPI1 NMD3 RIX1 CTK1 MDN1 CTK3 RNT1 NAF1 IPI3 NOG2 TOP1 HRR25
PFam-A Domains
Category	Enrichment	p-value	Gene number in Category	In Category from Cluster
<A href='http://pfam.sanger.ac.uk/family?id=Helicase_C'>Helicase_C</A>	4.46631	3.28515e-13	30	RDH54 RAD16 MAK5 PRP28 HRQ1 SWR1 YRF1-1 BRR2 SPB4 ROK1 DBP8 SSL2 HCA4 MTR4 DHR2 DBP7 DRS1 RAD5 IRC20 DBP9 YRF1-5 ECM16 HAS1 DBP2 PRP2 DBP6 ULS1 DED1 YRF1-8 MOT1
<A href='http://pfam.sanger.ac.uk/family?id=Pkinase_Tyr'>Pkinase_Tyr</A>	4.41714	1e-14	42	CDC15 FUS3 PKC1 YPK3 CDC28 SAT4 KIN28 STE7 PKH1 CAK1 ATG1 KSS1 DBF2 STE20 SLT2 CKA1 BCK1 TPK1 HAL5 PTK2 PRR1 CTK1 TPK3 KKQ8 KIN2 HOG1 RIM11 TDA1 NPR1 CLA4 MCK1 PKH2 CKA2 MKK1 KIN4 HRK1 SSN3 MKK2 TPK2 HRR25 DBF20 SGV1
<A href='http://pfam.sanger.ac.uk/family?id=Pkinase'>Pkinase</A>	4.31197	1e-14	41	CDC15 FUS3 PKC1 YPK3 CDC28 SAT4 KIN28 STE7 PKH1 ATG1 KSS1 DBF2 STE20 SLT2 CKA1 BCK1 TPK1 HAL5 PTK2 PRR1 CTK1 TPK3 KKQ8 KIN2 HOG1 RIM11 TDA1 NPR1 CLA4 MCK1 PKH2 CKA2 MKK1 KIN4 HRK1 SSN3 MKK2 TPK2 HRR25 DBF20 SGV1
<A href='http://pfam.sanger.ac.uk/family?id=DEAD'>DEAD</A>	3.96013	7.84027e-08	19	MAK5 PRP28 HRQ1 YRF1-1 BRR2 SPB4 ROK1 DBP8 HCA4 MTR4 DBP7 DRS1 DBP9 YRF1-5 HAS1 DBP2 DBP6 DED1 YRF1-8

## Sheet: Post-transcritionally down
MIPS Functional Classification
Category	Enrichment	p-value	Gene number in Category	In Category from Cluster
rRNA modification [11.06.01]	6.6697	8.81169e-06	8	NHP2 LCP5 NOP10 IMP3 SOF1 CBF5 IMP4 RRP9
MAPKKK cascade [30.01.05.01.03]	5.55808	4.69633e-06	10	STE7 STE5 PKH1 PTP3 BCK1 PRR1 HOG1 PKH2 MKK1 MKK2
ribosome biogenesis [12.01]	5.15859	4.63808e-11	22	MAK16 ECM1 RSA4 ARX1 NUG1 NSA2 SDA1 IMP3 TOR1 MAK11 DHR2 RIX7 RLP24 ECM16 RLP7 NOP15 NCS2 YNL217W REX4 RRP12 NOG1 BMS1
rRNA processing [11.04.01]	5.15027	1e-14	58	POP5 POP8 POP7 ENP1 RSA4 NHP2 UTP6 NUG1 UTP7 LCP5 POP6 ENP2 NSR1 PXR1 RPP1 NOP10 LRP1 IPI1 RPF1 IMP3 DBP8 HCA4 MTR4 UTP18 UTP11 DBP7 UTP30 DRS1 SOF1 GRC3 SDO1 DIP2 CBF5 DBP9 UTP21 UTP14 ECM16 RNT1 HAS1 RLP7 NOP2 IMP4 IPI3 POP1 DBP6 RCL1 REX4 NOP8 RRP6 RIO1 PNO1 RRP36 RRP12 NOP4 NAN1 NIP7 BMS1 RRP9
modification by phosphorylation, dephosphorylation, autophosphorylation [14.07.03]	3.38864	8.23897e-13	42	CDC15 PKC1 YPK3 MEC1 CDC28 SAT4 KIN28 STE7 PKH1 LCD1 PTP3 CAK1 DBF2 STE20 CKA1 BCK1 TPK1 HAL5 PTK2 PRR1 CTK1 TPK3 KKQ8 KIN2 HOG1 CTK3 RIM11 FCP1 NPR1 CLA4 PKH2 CKA2 RIO1 MKK1 KIN4 HRK1 SSN3 MKK2 TPK2 HRR25 DBF20 SGV1
RNA binding [16.03.03]	2.93784	1.5756e-09	37	PTA1 ENP1 NHP2 FOB1 PRP42 SNU56 SSF2 UTP6 UTP7 LCP5 NSR1 PXR1 SSF1 NOP10 RPF1 IMP3 SNP1 UTP18 UTP11 UTP30 SOF1 CFT2 DIP2 YHC1 UTP21 UTP14 RNT1 RLP7 IMP4 NAF1 NOP13 PFS2 VTS1 NOP4 NAN1 YTH1 RRP9
DNA repair [10.01.05.01]	2.73709	4.82379e-07	29	APN2 RDH54 RAD16 SIR2 POL3 KIN28 RAD9 RAD30 TFB3 LCD1 RAD51 ECM32 PAN2 LRP1 MSH1 DNA2 SSL2 POL31 RAD7 RAD5 SMC6 CAC2 MKT1 FYV6 ULS1 RAD1 HRR25 CCL1 MMS1
phosphate metabolism [01.04]	2.24541	1.10686e-09	60	CDC15 PKC1 YPK3 MEC1 CDC28 SAT4 KIN28 STE7 IPT1 EKI1 PKH1 PTP3 ADK2 CAK1 FAB1 DBF2 STE20 INP51 CKA1 BCK1 LSB6 FBP26 TPK1 HAL5 UTR1 PTK2 TOR1 YMR1 PRR1 CTK1 TPK3 KKQ8 PRS1 RIX7 RAD5 KIN2 HOG1 AFG2 CTK3 RIM11 FCP1 INP52 NPR1 YNL217W CLA4 URK1 IZH2 YOL075C PKH2 CKA2 RIO1 MKK1 KIN4 HRK1 SSN3 MKK2 TPK2 HRR25 DBF20 SGV1
GO Biological Process
Category	Enrichment	p-value	Gene number in Category	In Category from Cluster
phosphorylation of RNA polymerase II C-terminal domain [GO:0070816]	8.57532	7.67777e-07	8	KIN28 TFB3 SSL2 CTK1 BUR2 SSN3 CCL1 SGV1
ribosomal large subunit biogenesis [GO:0042273]	6.89502	3.42267e-11	17	MAK16 REI1 YDL063C ARX1 NSA2 SDA1 ALB1 MAK11 RIX7 RLP24 SDO1 AFG2 RLP7 NOP15 NOP8 NOG1 NIP7
mRNA cleavage [GO:0006379]	6.603	1.93029e-07	11	POP5 PTA1 POP8 POP7 POP6 RPP1 CFT2 RNT1 POP1 PFS2 YTH1
endonucleolytic cleavage to generate mature 5'-end of SSU-rRNA from (SSU-rRNA, 5.8S rRNA, LSU-rRNA) [GO:0000472]	5.69224	1.17301e-06	11	FCF1 UTP6 UTP7 DBP8 UTP18 UTP11 FCF2 DIP2 UTP14 RCL1 PNO1
endonucleolytic cleavage in 5'-ETS of tricistronic rRNA transcript (SSU-rRNA, 5.8S rRNA, LSU-rRNA) [GO:0000480]	5.55808	4.69633e-06	10	FCF1 UTP6 UTP7 DBP8 UTP18 UTP11 FCF2 DIP2 UTP14 RCL1
ribosome biogenesis [GO:0042254]	5.47307	1e-14	62	ENP1 REI1 NHP2 SSF2 FCF1 UTP6 NUG1 UTP7 NSA2 LCP5 SLX9 ENP2 SDA1 PXR1 SSF1 NOP10 IPI1 RPF1 IMP3 DBP8 UTP25 HCA4 UTP18 ALB1 TOR1 MAK11 DHR2 UTP11 DBP7 UTP30 DRS1 SOF1 RIX7 RLP24 SDO1 FCF2 DIP2 CBF5 DBP9 UTP21 UTP14 ECM16 HAS1 RLP7 NOP2 IMP4 NOP15 NAF1 IPI3 DBP6 RCL1 NOP8 RIO1 PNO1 RRP36 RRP12 NOP4 NOG1 NAN1 NIP7 BMS1 RRP9
ribosomal large subunit assembly [GO:0000027]	5.13391	4.98032e-07	13	RSA4 SSF2 SSF1 IPI1 RPF1 MAK11 DBP7 DRS1 DBP9 IPI3 DBP6 REX4 NIP7
endonucleolytic cleavage in ITS1 to separate SSU-rRNA from 5.8S rRNA and LSU-rRNA from tricistronic rRNA transcript (SSU-rRNA, 5.8S rRNA, LSU-rRNA) [GO:0000447]	4.87722	9.78276e-07	13	ENP1 BUD23 FCF1 UTP6 UTP7 DBP8 UTP18 UTP11 FCF2 DIP2 UTP14 RCL1 PNO1
rRNA processing [GO:0006364]	4.69444	1e-14	61	POP5 POP8 POP7 ENP1 NHP2 BFR2 FCF1 UTP6 NUG1 UTP7 NSA2 LCP5 POP6 SLX9 ENP2 NSR1 PXR1 RPP1 NOP10 LRP1 IPI1 RPF1 IMP3 DBP8 UTP25 HCA4 MTR4 UTP18 DHR2 UTP11 DBP7 UTP30 DRS1 SOF1 GRC3 SDO1 FCF2 DIP2 CBF5 DBP9 UTP21 UTP14 ECM16 RNT1 HAS1 NOP2 IMP4 NOP15 NAF1 IPI3 POP1 DBP6 REX4 RRP6 RRP36 NOP4 NOG1 NAN1 NIP7 BMS1 RRP9
protein phosphorylation [GO:0006468]	4.28766	1e-14	38	CDC15 PKC1 YPK3 CDC28 SAT4 KIN28 STE7 PKH1 CAK1 DBF2 STE20 CKA1 BCK1 TPK1 HAL5 PTK2 PRR1 CTK1 TPK3 KKQ8 KIN2 HOG1 CTK3 RIM11 NPR1 CLA4 PKH2 CKA2 RIO1 MKK1 KIN4 HRK1 SSN3 MKK2 TPK2 HRR25 DBF20 SGV1
tRNA processing [GO:0008033]	3.93929	3.15856e-08	21	POP5 PTA1 SEN34 POP8 TRM7 POP7 TRM8 DEG1 NCS6 TAD1 POP6 RPP1 GCD14 TRM2 DUS1 GCD10 NCS2 POP1 SMM1 PPM2 TYW1
phosphorylation [GO:0016310]	3.42389	2.42029e-14	47	CDC15 PKC1 YPK3 MEC1 CDC28 SAT4 KIN28 STE7 EKI1 PKH1 ADK2 CAK1 FAB1 DBF2 STE20 CKA1 BCK1 LSB6 TPK1 HAL5 UTR1 PTK2 TOR1 PRR1 CTK1 TPK3 KKQ8 PRS1 GRC3 KIN2 HOG1 RIM11 NPR1 CLA4 URK1 PKH2 CKA2 RIO1 MKK1 KIN4 HRK1 SSN3 MKK2 TPK2 HRR25 DBF20 SGV1
GO Molecular Function
Category	Enrichment	p-value	Gene number in Category	In Category from Cluster
cyclin-dependent protein kinase activity [GO:0004693]	11.2551	2.11427e-06	6	CDC28 CAK1 CTK1 CTK3 SSN3 SGV1
snoRNA binding [GO:0030515]	7.50341	6.76625e-07	9	ENP1 NHP2 UTP6 IMP3 DIP2 IMP4 NAF1 NAN1 RRP9
ATP-dependent RNA helicase activity [GO:0004004]	5.55808	4.69633e-06	10	PRP28 BRR2 DBP8 HCA4 DBP7 DRS1 DBP9 HAS1 DBP6 DED1
protein serine/threonine kinase activity [GO:0004674]	4.79726	1e-14	39	CDC15 PKC1 YPK3 MEC1 CDC28 SAT4 KIN28 STE7 PKH1 CAK1 DBF2 STE20 CKA1 BCK1 TPK1 HAL5 PTK2 TOR1 PRR1 CTK1 TPK3 KKQ8 KIN2 HOG1 RIM11 NPR1 CLA4 PKH2 CKA2 RIO1 MKK1 KIN4 HRK1 SSN3 MKK2 TPK2 HRR25 DBF20 SGV1
ATP-dependent helicase activity [GO:0008026]	4.65729	1.77861e-08	18	PRP28 HRQ1 YRF1-1 BRR2 DBP8 HCA4 MTR4 DHR2 DBP7 DRS1 DBP9 YRF1-5 ECM16 HAS1 PRP2 DBP6 DED1 YRF1-8
protein kinase activity [GO:0004672]	4.64497	1e-14	39	CDC15 PKC1 YPK3 MEC1 CDC28 SAT4 KIN28 STE7 PKH1 CAK1 DBF2 STE20 CKA1 BCK1 TPK1 HAL5 PTK2 TOR1 PRR1 CTK1 TPK3 KKQ8 KIN2 HOG1 RIM11 NPR1 CLA4 PKH2 CKA2 RIO1 MKK1 KIN4 HRK1 SSN3 MKK2 TPK2 HRR25 DBF20 SGV1
helicase activity [GO:0004386]	4.11952	4.74951e-11	28	RDH54 RAD16 PRP28 HRQ1 SWR1 YRF1-1 BRR2 ECM32 RRM3 DNA2 DBP8 SSL2 HCA4 MTR4 DHR2 DBP7 DRS1 RAD5 IRC20 DBP9 YRF1-5 ECM16 HAS1 PRP2 DBP6 ULS1 DED1 YRF1-8
kinase activity [GO:0016301]	3.42389	2.42029e-14	47	CDC15 PKC1 YPK3 MEC1 CDC28 SAT4 KIN28 STE7 EKI1 PKH1 ADK2 CAK1 FAB1 DBF2 STE20 CKA1 BCK1 LSB6 TPK1 HAL5 UTR1 PTK2 TOR1 PRR1 CTK1 TPK3 KKQ8 PRS1 GRC3 KIN2 HOG1 RIM11 NPR1 CLA4 URK1 PKH2 CKA2 RIO1 MKK1 KIN4 HRK1 SSN3 MKK2 TPK2 HRR25 DBF20 SGV1
nucleic acid binding [GO:0003676]	3.00136	6.28386e-14	54	SEN34 TRM7 RDH54 RAD16 POL3 NRP1 RPC11 PDC2 PRP28 HRQ1 SWR1 YRF1-1 YER137C BRR2 RPB9 PAN2 POP6 NSR1 PXR1 DBP8 SNP1 AIR1 SSL2 HCA4 MTR4 RPA12 DHR2 DBP7 DRS1 RAD5 BUD20 IRC20 DBP9 YHC1 YRF1-5 TDA9 ECM16 HAS1 NOP15 NOP13 PRP2 DBP6 REX4 NOP8 RRP6 NFI1 ULS1 DED1 MIP1 YRF1-8 RAD1 NOP4 YPR022C YTH1
ATP binding [GO:0005524]	2.53331	1e-14	105	CDC15 URA7 PKC1 YPK3 RDH54 RAD16 MEC1 CDC28 SAT4 KIN28 STE7 DNF2 EKI1 PRP28 HRQ1 SWR1 PKH1 YRF1-1 FAA2 RNR1 RAD51 ADK2 BRR2 ECM32 CAK1 FAB1 NCS6 NMA2 ADE6 DBF2 MSM1 STE20 RRM3 RPF1 MSH1 DNA2 DBP8 CKA1 SSL2 YIL151C CYR1 HCA4 MTR4 BCK1 LSB6 FBP26 TPK1 HAL5 UTR1 PTK2 TOR1 YJR124C DHR2 PRR1 CTK1 TPK3 KKQ8 PRS1 DBP7 YKR096W DRS1 RIX7 GRC3 RAD5 KIN2 HOG1 SAM1 IRC20 DBP9 SMC6 VPS33 AFG2 YRF1-5 UTP14 ECM…
RNA binding [GO:0003723]	2.40465	6.59111e-10	54	CCR4 PTA1 ECM2 NRP1 TRM8 NHP2 PRP42 SNU56 EFT2 NUG1 LCP5 ECM32 DEG1 NCS6 TAD1 NSR1 NOP10 LRP1 RPF1 SET1 IMP3 PRP8 DBP8 SNP1 HCA4 DHR2 DBP7 UTP30 DRS1 CFT2 CBF5 DBP9 YHC1 ECM16 RNT1 HAS1 RLP7 NOP2 GCD10 NOP15 NAF1 NOP13 PFS2 DBP6 NOP8 RRP6 EFT1 PNO1 DED1 VTS1 RRP12 NOP4 NIP7 YTH1
nucleotide binding [GO:0000166]	2.29539	1e-14	119	CDC15 URA7 PKC1 YPK3 RDH54 RAD16 MEC1 CDC28 SAT4 POL3 KIN28 STE7 NRP1 DNF2 EKI1 PRP28 HRQ1 SWR1 EFT2 HPT1 PKH1 YRF1-1 NUG1 FAA2 GCD11 RNR1 RAD51 ADK2 BRR2 ECM32 CAK1 FAB1 NMA2 ADE6 DBF2 NSR1 GTR2 MSM1 STE20 RRM3 MSH1 DNA2 DBP8 CKA1 SNP1 SSL2 YIL151C CYR1 HCA4 MTR4 BCK1 LSB6 FBP26 TPK1 HAL5 UTR1 PTK2 TOR1 YJR124C DHR2 PRR1 CTK1 TPK3 KKQ8 PRS1 DBP7 YKR096W DRS1 RIX7 GRC3 RAD5 KIN2 HOG1 SAM1 IRC20 D…
zinc ion binding [GO:0008270]	2.05507	3.58354e-06	43	OAF1 APN2 AST1 RAD16 REI1 SIR2 NRP1 LYS14 RPC11 STE5 TFB3 YER137C SAD1 FAB1 RPB9 BRF1 DMA1 AIR1 GZF3 RPA12 OAF3 RAD5 BUD20 ECM22 IRC20 HAP1 YHC1 LEU3 WAR1 TDA9 STB4 MUB1 HST1 HAL9 AKR2 YOR052C NFI1 ULS1 TEA1 RDS2 YPR022C YTH1 AXL1
transferase activity [GO:0016740]	2.03857	7.04252e-11	83	CDC15 PKC1 CHS3 YPK3 RKM3 HMT1 TRM7 MEC1 CDC28 SAT4 BUD23 POL3 KIN28 STE7 TRM8 IPT1 EKI1 RKM2 OMS1 HPT1 RAD30 PKH1 YEL020C ADK2 CAK1 FAB1 NCS6 NMA2 DBF2 PCT1 STE20 SET1 CKA1 BCK1 LSB6 GCD14 TPK1 HAL5 POL31 UTR1 PTK2 TOR1 PRR1 CTK1 TPK3 KKQ8 PRS1 TRM2 GRC3 YLL058W KIN2 HOG1 SPE4 SAM1 FKS1 NAT4 RIM11 NOP2 NPR1 CLA4 TRF5 URK1 PKH2 PPM2 AKR2 CKA2 RIO1 RET1 MKK1 KIN4 HRK1 MIP1 ATF1 SSN3 KTR6 ELP3 MKK2…
GO Cellular Component
Category	Enrichment	p-value	Gene number in Category	In Category from Cluster
nucleolar ribonuclease P complex [GO:0005655]	10.0045	5.98594e-06	6	POP5 POP8 POP7 POP6 RPP1 POP1
ribonuclease MRP complex [GO:0000172]	9.00409	1.41239e-05	6	POP5 POP8 POP7 POP6 RPP1 POP1
preribosome, large subunit precursor [GO:0030687]	6.13915	9.7637e-11	18	MAK16 ECM1 REI1 NUG1 NSA2 RPF1 DRS1 RIX7 RLP24 SDO1 AFG2 HAS1 RLP7 NOP2 NOP15 DBP6 NOG1 NIP7
90S preribosome [GO:0030686]	5.06987	3.32223e-12	25	ENP1 BFR2 UTP6 UTP7 SLX9 ENP2 IMP3 DBP8 UTP18 UTP30 SOF1 DIP2 CBF5 UTP21 ECM16 HAS1 IMP4 KRE33 RCL1 PNO1 RRP36 RRP12 NAN1 BMS1 RRP9
nucleolus [GO:0005730]	4.80455	1e-14	81	MAK16 ECM1 ENP1 BUD23 RSA4 SIR2 NHP2 FOB1 RPA14 BFR2 SSF2 FCF1 UTP6 NUG1 UTP7 NSA2 LCP5 SLX9 ENP2 NSR1 SDA1 PXR1 SSF1 NOP10 RPF1 IMP3 DBP8 AIR1 UTP25 HCA4 MTR4 UTP18 RPA12 MAK11 DHR2 UTP11 RRN3 CTK1 DBP7 UTP30 DRS1 SOF1 RIX7 GRC3 RLP24 FCF2 DIP2 CBF5 DBP9 UTP21 UTP14 CTK3 ECM16 RNT1 HAS1 RLP7 NOP2 IMP4 NOP15 KRE33 NOP13 TRF5 DBP6 TOP1 RCL1 REX4 NOP8 RRP6 PNO1 ULS1 RRP36 RRP12 NOP4 NOG1 NAN1 TGS1 …
small-subunit processome [GO:0032040]	4.78941	1.85604e-07	15	FCF1 UTP6 UTP7 IMP3 UTP25 UTP18 UTP11 SOF1 DIP2 UTP21 UTP14 ECM16 IMP4 NAN1 RRP9
PFam-A Domains
Category	Enrichment	p-value	Gene number in Category	In Category from Cluster
<A href='http://pfam.sanger.ac.uk/family?id=Pkinase_Tyr'>Pkinase_Tyr</A>	4.95638	1e-14	36	CDC15 PKC1 YPK3 CDC28 SAT4 KIN28 STE7 PKH1 CAK1 DBF2 STE20 CKA1 BCK1 TPK1 HAL5 PTK2 PRR1 CTK1 TPK3 KKQ8 KIN2 HOG1 RIM11 NPR1 CLA4 PKH2 CKA2 MKK1 KIN4 HRK1 SSN3 MKK2 TPK2 HRR25 DBF20 SGV1
<A href='http://pfam.sanger.ac.uk/family?id=Helicase_C'>Helicase_C</A>	4.87234	9.12215e-12	25	RDH54 RAD16 PRP28 HRQ1 SWR1 YRF1-1 BRR2 DBP8 SSL2 HCA4 MTR4 DHR2 DBP7 DRS1 RAD5 IRC20 DBP9 YRF1-5 ECM16 HAS1 PRP2 DBP6 ULS1 DED1 YRF1-8
<A href='http://pfam.sanger.ac.uk/family?id=Pkinase'>Pkinase</A>	4.8187	1e-14	35	CDC15 PKC1 YPK3 CDC28 SAT4 KIN28 STE7 PKH1 DBF2 STE20 CKA1 BCK1 TPK1 HAL5 PTK2 PRR1 CTK1 TPK3 KKQ8 KIN2 HOG1 RIM11 NPR1 CLA4 PKH2 CKA2 MKK1 KIN4 HRK1 SSN3 MKK2 TPK2 HRR25 DBF20 SGV1
<A href='http://pfam.sanger.ac.uk/family?id=DEAD'>DEAD</A>	4.09277	1.7887e-06	15	PRP28 HRQ1 YRF1-1 BRR2 DBP8 HCA4 MTR4 DBP7 DRS1 DBP9 YRF1-5 HAS1 DBP6 DED1 YRF1-8

## Sheet: Up
MIPS Functional Classification
Category	Enrichment	p-value	Gene number in Category	In Category from Cluster
glutathione conjugation reaction [32.07.07.03]	20.2546	2.84876e-07	5	GRX1 GRX2 GTT1 YJL068C GTT2
energy generation (e.g. ATP synthase) [02.45.15]	15.4321	1e-14	16	ATP1 ATP3 ATP16 INH1 ATP5 TIM11 ATP17 STF2 ATP2 ATP7 ATP14 ATP18 ATP19 CYT1 ATP4 ATP15
electron transport and membrane-associated energy conservation [02.11]	12.2226	1e-14	35	COX1 COX2 COR1 ATP1 ATP3 ATP16 INH1 SDH4 ATP5 TIM11 ATP17 QCR7 RIP1 COX4 COX13 STF2 QCR10 COX6 COX5B QCR8 ATP2 ATP7 SDH3 SDH1 MCR1 SDH2 COX12 ATP14 ATP18 NDI1 COX5A ATP19 ATP4 ATP15 QCR2
tricarboxylic-acid pathway (citrate cycle, Krebs cycle, TCA cycle) [02.10]	9.14724	4.80466e-11	14	GDH3 IDP1 GDH2 KGD2 SDH4 LSC2 KGD1 MDH1 SDH3 SDH1 SDH2 CIT1 LSC1 FUM1
electron transport [20.01.15]	8.29707	1e-14	34	COX1 COX2 ATP1 ATP3 GRX1 ATP16 INH1 SDH4 ATP5 TIM11 ATP17 GRX2 COX4 COX13 STF2 TRX2 COX6 COX5B ATP2 ATP7 SDH3 SDH1 MCR1 SDH2 COX12 ATP14 ATP18 ERO1 COX5A ATP19 CYT1 ATP4 OYE3 ATP15
aerobic respiration [02.13.03]	7.62836	1e-14	29	COX1 COX2 PET9 COR1 ETR1 DLD1 SDH4 QCR7 RIP1 COX4 COX13 SHY1 QCR10 DIA4 COX6 COX5B QCR8 SDH3 SDH1 PET10 SDH2 COX12 COQ9 COQ5 NDI1 COX5A CYT1 MCT1 QCR2
respiration [02.13]	7.20926	1.71863e-13	21	ATP1 ATP3 ATP16 ATP5 TIM11 ATP17 COX15 STF2 CBP4 GUT2 ATP2 ATP7 MCR1 FCJ1 RCK2 ATP14 ATP18 ATP19 ALD4 ATP4 ATP15
sugar, glucoside, polyol and carboxylate catabolism [01.05.02.07]	6.75153	1e-14	27	TPS1 GPM2 NTH1 KGD2 SDH4 AMS1 NQM1 XKS1 LSC2 ENO1 SCW4 IMA1 GRE3 KGD1 TDH1 YJR096W MDH1 SDH3 SDH1 SDH2 PGM2 TPS3 CIT1 LSC1 PYK2 FUM1 ATH1
oxidative stress response [32.01.01]	6.62878	5.19065e-11	18	PRX1 UGA2 GRX1 PST2 TSA2 GRX2 HSP12 CTT1 TRX2 SOD2 TRR2 HYR1 GTT1 SRX1 MCR1 FMP46 GTT2 GAD1
metabolism of energy reserves (e.g. glycogen, trehalose) [02.19]	4.70196	2.24528e-06	13	TPS1 NTH1 GLC3 GSY1 GSC2 IMA1 GSY2 TSL1 PGM2 TPS3 ATH1 GPH1 GDB1
mitochondrial transport [20.09.04]	3.89512	1.1923e-07	20	YAT1 PET9 ATP1 ATP3 ATP16 HSP78 ATP5 TIM11 YFR045W SMF2 MIR1 ATP2 ATP7 ATP14 ATP19 ORT1 ATP4 ODC1 ATP15 YPR011C
cation transport (H+, Na+, K+, Ca2+ , NH4+, etc.) [20.01.01.01]	3.8722	2.17676e-05	13	ATP1 ATP3 ATP16 ENA1 ATP5 ATP17 ATP2 ATP7 ATP14 ATP18 ATP19 ATP4 ATP15
protein folding and stabilization [14.01]	3.70245	2.2682e-06	17	SSA1 SSA3 HSP26 SSE2 HSP42 AHA1 HSP78 SSA4 MDJ1 KAR2 HSP104 CPR6 ERO1 APJ1 HSP10 SSE1 ERV2
GO Biological Process
Category	Enrichment	p-value	Gene number in Category	In Category from Cluster
mitochondrial electron transport, succinate to ubiquinone [GO:0006121]	20.2546	2.84876e-07	5	SDH4 SDH3 SDH1 SDH2 EMI5
ATP synthesis coupled proton transport [GO:0015986]	15.4888	1.27676e-14	13	ATP1 ATP3 ATP16 ATP5 TIM11 ATP17 ATP2 ATP7 ATP14 ATP18 ATP19 ATP4 ATP15
tricarboxylic acid cycle [GO:0006099]	8.77699	4.57749e-10	13	IDP1 KGD2 SDH4 LSC2 KGD1 MDH1 SDH3 SDH1 SDH2 CIT1 EMI5 LSC1 FUM1
ATP biosynthetic process [GO:0006754]	8.49387	7.53645e-10	13	ATP1 ATP3 ATP16 ENA1 ATP5 TIM11 ATP17 ATP2 ATP7 ATP14 ATP18 ATP19 ATP15
electron transport chain [GO:0022900]	7.02711	6.26271e-11	17	COX1 COX2 COR1 GRX1 SDH4 GRX2 QCR7 RIP1 TRX2 QCR10 QCR8 SDH3 SDH1 SDH2 ERO1 CYT1 QCR2
proton transport [GO:0015992]	6.42219	4.10573e-08	13	ATP1 ATP3 ATP16 ATP5 TIM11 ATP17 ATP2 ATP7 ATP14 ATP18 ATP19 ATP4 ATP15
aerobic respiration [GO:0009060]	6.30881	3.98969e-11	19	COX1 COX2 PET9 COR1 ETR1 DLD1 QCR7 RIP1 COX4 COX13 SHY1 QCR10 QCR8 MDH1 PET10 COQ9 COQ5 MCT1 QCR2
cellular response to oxidative stress [GO:0034599]	5.44153	1.95869e-09	18	PRX1 UGA2 GRX1 YDL124W TSA2 GRX2 HSP12 TRX2 GRE3 TRR2 HYR1 YJR096W MSN4 SRX1 MCR1 RCK2 GAD1 GCY1
oxidation-reduction process [GO:0055114]	3.94667	1e-14	53	COX1 COX2 GDH3 PRX1 UGA2 ETR1 FRM2 IDP1 YDL124W DLD1 GDH2 PST2 TSA2 RIP1 SER3 ADH4 CTT1 COQ6 SOD2 GRE3 TRR2 RNR3 COX5B AYR1 KGD1 GUT2 HYR1 TDH1 BNA2 YJR096W MET5 YKL071W MDH1 SRX1 SDH1 MCR1 FOX2 FMP46 SDH2 YLR460C NDI1 ERO1 HFD1 YIM1 ALD3 ALD2 COX5A YNL134C GOR1 GCY1 ALD4 OYE3 ERV2
response to stress [GO:0006950]	2.93159	4.51938e-06	22	SSA1 SSA3 HSP26 TPS1 SSE2 NTH1 HSP42 AHA1 HSP78 SSA4 HSP12 MDJ1 CTT1 GRE3 KAR2 MSN4 HSP104 TSL1 TPS3 SLG1 SSE1 ATH1
metabolic process [GO:0008152]	2.66884	4.41425e-12	56	ACS1 GDH3 UGA2 ETR1 YBR056W DUR1,2 PTC6 GPM2 GDH2 NTH1 ENA1 KGD2 PHO8 LPP1 SER3 SNZ3 GSY1 HXK1 PNC1 AMS1 NQM1 LSC2 COQ6 SCW4 IMA1 CRG1 RNR3 AYR1 KGD1 TDH1 MRPL49 INO1 MET5 YKL071W MDH1 FOX2 YKR070W GSY2 ECI1 YLR345W YLR460C YMR090W HFD1 YIM1 ALD3 ALD2 YMR196W YNL134C GOR1 COQ3 LSC1 MCT1 ALD4 OYE3 ATH1 GDB1
GO Molecular Function
Category	Enrichment	p-value	Gene number in Category	In Category from Cluster
succinate dehydrogenase (ubiquinone) activity [GO:0008177]	16.8788	1.63996e-06	5	SDH4 SDH3 SDH1 SDH2 EMI5
glutathione transferase activity [GO:0004364]	14.4676	5.5074e-06	5	GRX1 GRX2 GTT1 ECM4 GTT2
ubiquinol-cytochrome-c reductase activity [GO:0008121]	13.5031	1.02504e-06	6	COR1 QCR7 RIP1 QCR10 QCR8 QCR2
hydrogen ion transporting ATP synthase activity, rotational mechanism [GO:0046933]	13.1059	3.41713e-11	11	ATP1 ATP3 ATP16 ATP5 ATP17 ATP2 ATP7 ATP14 ATP18 ATP19 ATP15
cytochrome-c oxidase activity [GO:0004129]	11.5741	7.5092e-08	8	COX1 COX2 COX4 COX13 COX6 COX5B COX12 COX5A
proton-transporting ATPase activity, rotational mechanism [GO:0046961]	8.38121	4.17417e-09	12	ATP1 ATP3 ATP16 ATP5 TIM11 ATP17 ATP2 ATP7 ATP14 ATP18 ATP4 ATP15
oxidoreductase activity [GO:0016491]	3.94667	1e-14	53	COX1 COX2 GDH3 PRX1 UGA2 ETR1 FRM2 IDP1 YDL124W DLD1 GDH2 PST2 TSA2 RIP1 SER3 ADH4 CTT1 COQ6 SOD2 GRE3 TRR2 RNR3 COX5B AYR1 KGD1 GUT2 HYR1 TDH1 BNA2 YJR096W MET5 YKL071W MDH1 SRX1 SDH1 MCR1 FOX2 FMP46 SDH2 YLR460C NDI1 ERO1 HFD1 YIM1 ALD3 ALD2 COX5A YNL134C GOR1 GCY1 ALD4 OYE3 ERV2
catalytic activity [GO:0003824]	2.67094	5.86864e-13	60	ACS1 GDH3 ACH1 COR1 ETR1 YBR056W TPS1 DUR1,2 PTC6 GPM2 DLD1 GDH2 NTH1 ENA1 PHO8 LPP1 GLC3 SER3 SNZ3 GSY1 HXK1 PNC1 AMS1 UGA1 NQM1 LSC2 SCW4 IMA1 RNR3 AYR1 TDH1 INO1 MET5 YKL071W MDH1 SPE1 FOX2 YKR070W GSY2 DCS1 ECI1 YLR345W YLR460C TSL1 YMR090W YIM1 YMR196W GAD1 TPS3 YNL134C GOR1 LSC1 DCS2 CPA1 PYK2 OYE3 FUM1 ATH1 GDB1 QCR2
GO Cellular Component
Category	Enrichment	p-value	Gene number in Category	In Category from Cluster
proton-transporting ATP synthase complex, catalytic core F(1) [GO:0045261]	20.2546	1.38595e-08	6	ATP1 ATP3 ATP16 ATP5 ATP2 ATP15
mitochondrial respiratory chain complex II [GO:0005749]	20.2546	2.84876e-07	5	SDH4 SDH3 SDH1 SDH2 EMI5
mitochondrial proton-transporting ATP synthase complex [GO:0005753]	16.8788	1.63996e-06	5	ATP5 STF2 ATP7 ATP18 ATP19
mitochondrial respiratory chain complex III [GO:0005750]	14.1782	7.08649e-08	7	COR1 QCR7 RIP1 QCR10 QCR8 CYT1 QCR2
mitochondrial respiratory chain complex IV [GO:0005751]	13.5031	1.35088e-08	8	COX1 COX2 COX4 COX13 COX6 COX5B COX12 COX5A
proton-transporting ATP synthase complex, coupling factor F(o) [GO:0045263]	12.8893	1.86646e-07	7	TIM11 ATP17 ATP7 ATP14 ATP18 ATP19 ATP4
mitochondrial proton-transporting ATP synthase complex, coupling factor F(o) [GO:0000276]	12.8893	1.86646e-07	7	TIM11 ATP17 ATP7 ATP14 ATP18 ATP19 ATP4
respiratory chain [GO:0070469]	11.3932	1.31635e-08	9	COX1 COX2 COR1 QCR7 RIP1 QCR10 QCR8 CYT1 QCR2
mitochondrial inner membrane [GO:0005743]	5.06365	1e-14	51	COX1 COX2 YAT1 PET9 COR1 ATP1 ATP3 ATP16 DLD1 SDH4 ATP5 TIM11 ATP17 QCR7 PIC2 COX15 YFR045W COX4 COX13 SHY1 CBP4 COQ6 QCR10 COX6 COX5B GUT2 QCR8 MIR1 ATP2 ATP7 SDH3 SDH1 FCJ1 SDH2 COQ9 MSS51 ATP14 NDI1 MTG1 ATP25 YME2 COX5A ATP19 COQ3 CYT1 ORT1 ATP4 ODC1 ATP15 YPR011C QCR2
mitochondrial matrix [GO:0005759]	3.83195	7.68759e-08	21	ETR1 PTC6 HSP78 MDJ1 PKP2 SOD2 DIA4 MSR1 PKP1 KGD1 MDH1 COQ5 NDI1 CIT1 EMI5 HSP10 ALD4 ISM1 MSD1 FUM1 MSF1
mitochondrion [GO:0005739]	2.73966	3.51941e-14	145	COX1 COX2 ACS1 GDH3 YAT1 ACH1 PET9 COR1 PRX1 ATP1 ETR1 ATP3 OM14 PTC6 ATP16 IDP1 ATG9 DLD1 INH1 GDH2 PST2 TGL2 KGD2 SDH4 HSP78 ATP5 TIM11 HXT7 ATP17 GRX2 QCR7 RIP1 PIC2 COX15 MDJ1 GSY1 YFR045W YMR31 HXK1 PKP2 COX4 COX13 ADH4 STF2 CLD1 SHY1 CBP4 LSC2 ENO1 COQ6 IMA1 QCR10 SOD2 DIA4 SMF2 COX6 MSR1 TRR2 AIM46 PKP1 RNR3 YIL077C AIM19 COX5B AYR1 KGD1 OM45 GUT2 GTT1 TDH1 MPM1 MRPL49 MEF2 AIM23 YJL133C-A…
cytoplasm [GO:0005737]	1.39963	1.0956e-06	140	SSA1 ACS1 ACH1 EDE1 KIP1 SSA3 UGA2 YBR056W HSP26 YBR085C-A TPS1 SSE2 DUR1,2 SDS24 FRM2 GRX1 GPM2 BDF2 YDL124W HBT1 GYP7 NTH1 PST2 SWI5 HSP42 AHA1 RMD5 YDR391C TSA2 PHO8 GRX2 GLC3 SER3 SSA4 HSP12 CMK1 GSY1 IGD1 HXK1 PNC1 GPG1 MPT5 SIP2 UGA1 NQM1 CTT1 YGR111W YGR130C XKS1 TRX2 ENO1 DIA4 YSC84 MSR1 GRE3 TRR2 CRG1 VID28 RNR3 FYV10 AYR1 VHS2 HYR1 BBC1 TDH1 YJL068C INO1 REE1 YJR008W BNA2 YJR096W URA8 M…

## Sheet: Post-transcriptionally up
MIPS Functional Classification
Category	Enrichment	p-value	Gene number in Category	In Category from Cluster
sugar, glucoside, polyol and carboxylate catabolism [01.05.02.07]	1.6983	2.58201e-07	12	TPS1 NTH1 XKS1 ENO1 IMA1 GRE3 TDH1 MDH1 PGM2 TPS3 CIT1 PYK2
unfolded protein response (e.g. ER quality control) [32.01.07]	1.66138	3.29653e-06	10	SSA1 HSP42 HSP78 MDJ1 SHY1 KAR2 SIS1 APJ1 HSP10 SSE1
protein folding and stabilization [14.01]	1.3559	8.0555e-06	11	SSA1 HSP42 AHA1 HSP78 MDJ1 KAR2 HSP104 APJ1 HSP10 SSE1 ERV2
GO Cellular Component
Category	Enrichment	p-value	Gene number in Category	In Category from Cluster
mitochondrial matrix [GO:0005759]	1.54913	2.74563e-08	15	PTC6 HSP78 MDJ1 PKP2 SOD2 DIA4 MSR1 PKP1 MDH1 COQ5 CIT1 EMI5 HSP10 ISM1 MSF1
mitochondrial inner membrane [GO:0005743]	1.12388	3.31809e-08	20	COX1 YAT1 PET9 DLD1 TIM11 PIC2 COX15 YFR045W SHY1 CBP4 COQ6 COX5B FCJ1 COQ9 MSS51 MTG1 ATP25 YME2 COQ3 YPR011C
mitochondrion [GO:0005739]	0.705778	1e-14	66	COX1 YAT1 PET9 OM14 PTC6 DLD1 HSP78 TIM11 HXT7 PIC2 COX15 MDJ1 GSY1 YFR045W YMR31 PKP2 ADH4 STF2 SHY1 CBP4 ENO1 COQ6 IMA1 SOD2 DIA4 SMF2 MSR1 PKP1 YIL077C AIM19 COX5B TDH1 MPM1 MRPL49 AIM23 YJL133C-A OPI3 MDH1 FCJ1 FMP46 YKR070W COQ9 MSS51 COQ5 EIS1 MTG1 ATP25 HFD1 YME2 APJ1 GOR1 CIT1 EMI5 COQ3 PET127 HSP10 YOR020W-A MCT1 HER1 PYK2 ISM1 YPL109C KIP2 YPR011C MSF1 NCE102
